# Supplementary material for: MicroRNA Expression Profile of Neural Progenitor-Like Cells Derived from Rat Bone Marrow Mesenchymal Stem Cells under the Influence of IGF-1, bFGF and EGF
Source: Int J Mol Sci. 2015 Apr 29;16(5):9693–718. doi: 10.3390/ijms16059693 (PMC4463612; doi:10.3390/ijms16059693)
Supplement: Supplementary file 1 [file ijms-16-09693-s001.zip]

Archive with 3 entries (2 files):
- ijms-75630-Supplementary Information/
- ijms-75630-Supplementary Information/ijms-75630-Supplementary Information-tables.xls
- ijms-75630-Supplementary Information/ijms-75630-Supplementary Information.pdf
