# Supplementary material for: MicroRNA Expression Profile of Neural Progenitor-Like Cells Derived from Rat Bone Marrow Mesenchymal Stem Cells under the Influence of IGF-1, bFGF and EGF
Source: Int J Mol Sci. 2015 Apr 29;16(5):9693–718. doi: 10.3390/ijms16059693 (PMC4463612; doi:10.3390/ijms16059693)
Supplement: Supplementary file 1 [file ijms-16-09693-s001.zip › ijms-75630-Supplementary Information/ijms-75630-Supplementary Information-tables.xls]

## Sheet: Table S1
Table S1. Information of 46 differentially expressed microRNAs between Group A (EGF + bFGF) and Group B (EGF + bFGF + IGF-1) in three time intervals (Day 1, Day 3 and Day 5). Differentially expressed (p < 0.05) microRNAs between Group A and Group B. Chr = Chromosome, Start = Start position of the sequence in genomic alignment, End = End position of the sequence in genomic alignment, Strand = Sens…
MicroRNA	Gene Family	MIID	Location Stem Loop Sequence	Sanger MatureID	Mature Sequence	Cluster No	Chr	Start	End	Strand	Chr Band	p Value
rno-let-7b	let-7	MI0000829	7 … 28	MIMAT0000775	ugagguaguagguuguguggu	2	7	123701205	123701289	1	q34	0.005
rno-let-7c	let-7	MI0000830	16 … 37	MIMAT0000776	ugagguaguagguuguauggu	1	11	16398264	16398357	1	q11	0.008
rno-let-7c	let-7	MI0000831	14 … 35	MIMAT0000776	ugagguaguagguuguauggu	2	7	123700790	123700884	1	q34
rno-let-7d	let-7	MI0000601	14 … 35	MIMAT0000562	agagguaguagguugcauagu		17	22121894	22121991	1	p14	0.002
rno-let-7e	let-7	MI0000832	15 … 36	MIMAT0000777	ugagguaggagguuguauagu	3	1	56487134	56487226	1	q12	0.001
rno-let-7i	let-7	MI0000835	6 … 27	MIMAT0000779	ugagguaguaguuugugcugu		7	62755360	62755444	-1	q22	0
rno-miR-100	mir-10	MI0000885	13 … 34	MIMAT0000822	aacccguagauccgaacuugu		8	44518670	44518749	1	q22	0.044
rno-miR-101a*	mir-101	MI0000886	10 … 31	MIMAT0004726	ucaguuaucacagugcugaug		5	121990581	121990663	-1	q33	0.032
rno-miR-101b	mir-101	MI0000648	61 … 81	MIMAT0000615	uacaguacugugauagcuga		1	232779584	232779680	1	q52	0.012
rno-miR-1224	mir-1224	MI0012589	1 … 21	MIMAT0012827	gugaggacuggggagguggag		11	87064950	87065034	-1	q23	0.037
rno-miR-124*	mir-124	MI0000892	15 … 36	MIMAT0004728	cguguucacagcggaccuuga		3	170004571	170004657	1	q43	0.039
rno-miR-124*	mir-124	MI0000893	14 … 35	MIMAT0004728	cguguucacagcggaccuuga		15	43944536	43944620	1	p12
rno-miR-124*	mir-124	MI0000894	25 … 46	MIMAT0004728	cguguucacagcggaccuuga		2	102699466	102699574	1	q24
rno-miR-125a-3p	mir-10	MI0000895	53 … 74	MIMAT0004729	acaggugagguucuugggagc		1	56487580	56487664	1	q12	0.032
rno-miR-125a-5p	mir-10	MI0000895	15 … 38	MIMAT0000829	ucccugagacccuuuaaccugug		1	56487580	56487664	1	q12	0.005
rno-miR-125b-5p	mir-10	MI0000896	15 … 36	MIMAT0000830	ucccugagacccuaacuugug		8	44570155	44570241	1	q22	0.002
rno-miR-181a	mir-181	MI0000925	39 … 61	MIMAT0000858	aacauucaacgcugucggugag		3	18650904	18651020	1	q11	0.008
rno-miR-181a	mir-181	MI0000953	15 … 37	MIMAT0000858	aacauucaacgcugucggugag		13	51132517	51132616	1	q13
rno-miR-18a	mir-17	MI0000846	17 … 39	MIMAT0000787	uaaggugcaucuagugcagaua		15	99853871	99853966	1	q24	0.047
rno-miR-191	mir-191	MI0000934	15 … 37	MIMAT0000866	caacggaaucccaaaagcagcu		8	113614360	113614450	1	q32	0.043
rno-miR-196a	mir-196	MI0000940	25 … 46	MIMAT0000871	uagguaguuucauguuguugg		7	141736759	141736868	1	q36	0
rno-miR-200b	mir-8	MI0000944	57 … 79	MIMAT0000875	uaauacugccugguaaugauga		5	172898998	172899092	-1	q36	0.02
rno-miR-203	mir-203	MI0000945	52 … 73	MIMAT0000876	gugaaauguuuaggaccacua		6	136932089	136932185	1	q32	0.024
rno-miR-214	mir-214	MI0000954	71 … 91	MIMAT0000885	acagcaggcacagacaggca		13	77916185	77916294	1	q22	0.024
rno-miR-22	mir-22	MI0000851	57 … 78	MIMAT0000791	aagcugccaguugaagaacug		10	62782723	62782817	1	q24	0.045
rno-miR-23a	mir-23	MI0000852	46 … 66	MIMAT0000792	aucacauugccagggauuuc	5	19	25638744	25638818	-1	q11	0.002
rno-miR-23b	mir-23	MI0000853	58 … 78	MIMAT0000793	aucacauugccagggauuac	4	17	7351688	7351784	-1	p14	0.002
rno-miR-24	mir-24	MI0000854	44 … 65	MIMAT0000794	uggcucaguucagcaggaaca	4	17	7350971	7351038	-1	p14	0.002
rno-miR-24	mir-24	MI0000855	61 … 82	MIMAT0000794	uggcucaguucagcaggaaca	5	19	25638430	25638537	-1	q11
rno-miR-26a	mir-26	MI0000857	16 … 37	MIMAT0000796	uucaaguaauccaggauaggc		8	123981620	123981709	1	q32	0.006
rno-miR-28*	mir-28	MI0000861	54 … 75	MIMAT0004716	cacuagauugugagcuccugg		11	78139669	78139754	-1	q23	0.018
rno-miR-29c	mir-29	MI0000865	54 … 75	MIMAT0000803	uagcaccauuugaaaucgguu		13	110968048	110968135	1	q27	0.034
rno-miR-30a	mir-30	MI0000870	6 … 27	MIMAT0000808	uguaaacauccucgacuggaa		9	22142889	22142959	1	q13	0.033
rno-miR-30c	mir-30	MI0000866	17 … 39	MIMAT0000804	uguaaacauccuacacucucag		5	141362120	141362208	-1	q36	0.007
rno-miR-30c-2*	mir-30	MI0000871	54 … 75	MIMAT0005442	cugggagaaggcuguuuacuc		9	22162630	22162713	1	q13	0.025
rno-miR-31	mir-31	MI0000872	28 … 49	MIMAT0000810	aggcaagaugcuggcauagcu		5	108497649	108497754	-1	q32	0.036
rno-miR-320	mir-320	MI0000972	48 … 69	MIMAT0000903	aaaagcuggguugagagggcg		15	50842958	50843039	1	p11	0.002
rno-miR-322	mir-322	MI0000589	23 … 44	MIMAT0001619	cagcagcaauucauguuuugg	6	X	140000161	140000255	-1	q36	0.005
rno-miR-325-3p	mir-325	MI0000596	54 … 75	MIMAT0004639	uuuauugagcaccuccuauca		X	93480419	93480516	-1	q31	0.015
rno-miR-330	mir-330	MI0000606	21 … 42	MIMAT0004641	ucucugggccugugucuuagg		1	78544318	78544414	1	q21	0.009
rno-miR-496	mir-154	MI0012622	14 … 33	MIMAT0017372	agguuguccaugguguguuc		6	143051640	143051718	1	q32	0.03
rno-miR-542-3p	mir-542	MI0003528	49 … 70	MIMAT0003179	ugugacagauugauaacugaa	6	X	139996190	139996268	-1	q36	0.012
rno-miR-542-5p	mir-542	MI0003528	11 … 32	MIMAT0003178	cucggggaucaucaugucacg	6	X	139996190	139996268	-1	q36	0.028
rno-miR-671	mir-671	MI0006156	50 … 70	MIMAT0005326	uccgguucucagggcuccac		4	5960200	5960297	-1	q11	0.011
rno-miR-672	mir-672	MI0006157	11 … 33	MIMAT0005327	ugagguugguguacugugugug		X	92107908	92107987	-1	q31	0.008
rno-miR-708	mir-708	MI0006160	11 … 33	MIMAT0005331	aaggagcuuacaaucuagcugg		1	153476669	153476756	1	q32	0.013
rno-miR-879	mir-879	MI0006121	11 … 31	MIMAT0005287	agaggcuuauagcucuaagc		4	21126240	21126315	-1	q12	0.047
rno-miR-93	mir-17	MI0000880	15 … 37	MIMAT0000817	caaagugcuguucgugcaggua		12	17608173	17608259	-1	q11	0
rno-miR-935	mir-935	MI0012607	56 … 78	MIMAT0012845	ccaguuaccgcuuccgcuaccgc		1	63322153	63322243	-1	q12	0.028
rno-miR-99a	mir-10	MI0000883	13 … 34	MIMAT0000820	aacccguagauccgaucuugu	1	11	16397544	16397624	1	q11	0.014
rno-miR-99b	mir-10	MI0000884	7 … 28	MIMAT0000821	cacccguagaaccgaccuugc	3	1	56486969	56487038	1	q12	0.001

## Sheet: Table S3
Table S3. List of miRNA target prediction by miRWalk database.
MicroRNA Name	Stem Loop Name	miR_Chr.	Gene Name	EntrezID
rno-miR-93	rno-mir-93	12	Cdkn1a	114851
rno-miR-93	rno-mir-93	12	NP_001102651.1	499593
rno-miR-93	rno-mir-93	12	Cdkn1b	83571
rno-miR-93	rno-mir-93	12	Tgfbr2	81810
rno-miR-93	rno-mir-93	12	Kras	24525
rno-miR-93	rno-mir-93	12	Kras	24525
rno-miR-93	rno-mir-93	12	NP_001028929.1	246060
rno-miR-93	rno-mir-93	12	Mcm7	288532
rno-miR-93	rno-mir-93	12	Mcm7	288532
rno-miR-93	rno-mir-93	12	BIM_RAT	64547
rno-miR-93	rno-mir-93	12	Akt1	24185
rno-miR-93	rno-mir-93	12	Cdkn1a	114851
rno-miR-93	rno-mir-93	12	Ddit4	140942
rno-miR-93	rno-mir-93	12	Pten	50557
rno-miR-93	rno-mir-93	12	BIM_RAT	64547
rno-miR-93	rno-mir-93	12	Cdkn1b	83571
rno-miR-93	rno-mir-93	12	Sp7	300260
rno-miR-93	rno-mir-93	12	Kras	24525
rno-miR-93	rno-mir-93	12	Frap1	56718
rno-miR-93	rno-mir-93	12	Ppargc1a	83516
rno-miR-93	rno-mir-93	12	Socs1	252971
rno-miR-93	rno-mir-93	12	Cdkn1a	114851
rno-miR-93	rno-mir-93	12	Hand1	59112
rno-miR-93	rno-mir-93	12	Tp53	24842
rno-miR-93	rno-mir-93	12	Mcm7	288532
rno-miR-93	rno-mir-93	12	Foxp1	297480
rno-miR-93	rno-mir-93	12	Mcm7	288532
rno-miR-93	rno-mir-93	12	Mgst1	171341
rno-miR-708	rno-mir-708	1	Stat5a	24918
rno-miR-708	rno-mir-708	1	Aqp1	25240
rno-miR-708	rno-mir-708	1	NP_001099865.1	294515
rno-miR-22	rno-mir-22	10	Frap1	56718
rno-miR-22	rno-mir-22	10	Mcm7	288532
rno-miR-22	rno-mir-22	10	NP_001100895.1	307820
rno-miR-22	rno-mir-22	10	Pten	50557
rno-miR-22	rno-mir-22	10	Mtdh	170910
rno-miR-22	rno-mir-22	10	Hnrph1	140931
rno-miR-22	rno-mir-22	10	Prkcc	24681
rno-miR-22	rno-mir-22	10	Tp53	24842
rno-miR-22	rno-mir-22	10	Rere	116665
rno-miR-22	rno-mir-22	10	Max	60661
rno-miR-22	rno-mir-22	10	Akt1	24185
rno-miR-22	rno-mir-22	10	Myc	24577
rno-miR-22	rno-mir-22	10	Pten	50557
rno-miR-22	rno-mir-22	10	Ephb1	24338
rno-miR-22	rno-mir-22	10	Myh6	29556
rno-miR-22	rno-mir-22	10	LOC685953	29184
rno-miR-22	rno-mir-22	10	Mcm7	288532
rno-miR-22	rno-mir-22	10	Agt	24179
rno-miR-22	rno-mir-22	10	Esr1	24890
rno-miR-22	rno-mir-22	10	Pten	50557
rno-miR-22	rno-mir-22	10	Pten	50557
rno-miR-22	rno-mir-22	10	Klf6	58954
rno-miR-22	rno-mir-22	10	Pomc	24664
rno-miR-22	rno-mir-22	10	Ets1	24356
rno-miR-22	rno-mir-22	10	Ppara	25747
rno-miR-22	rno-mir-22	10	Htr2c	25187
rno-miR-22	rno-mir-22	10	Cd4	24932
rno-miR-22	rno-mir-22	10	NP_001099893.1	294924
rno-miR-22	rno-mir-22	10	Cckbr	25706
rno-miR-22	rno-mir-22	10	Cd4	24932
rno-miR-214	rno-mir-214	13	Ogt	26295
rno-miR-214	rno-mir-214	13	Calb1	83839
rno-miR-214	rno-mir-214	13	Syt4	64440
rno-miR-214	rno-mir-214	13	Tgfbr2	81810
rno-miR-214	rno-mir-214	13	Gnb1	24400
rno-miR-214	rno-mir-214	13	Tagln	25123
rno-miR-214	rno-mir-214	13	Cd44	25406
rno-miR-214	rno-mir-214	13	Tpm1_v7	24851
rno-miR-214	rno-mir-214	13	Amelx	29160
rno-miR-214	rno-mir-214	13	Hmox1	24451
rno-miR-214	rno-mir-214	13	Bcl2	24224
rno-miR-214	rno-mir-214	13	Mapre1	114764
rno-miR-214	rno-mir-214	13	Acvr1	79558
rno-miR-214	rno-mir-214	13	Pten	50557
rno-miR-214	rno-mir-214	13	Mapk1	116590
rno-miR-214	rno-mir-214	13	Prnp	24686
rno-miR-214	rno-mir-214	13	Gmfb	81661
rno-miR-214	rno-mir-214	13	Zfhx1b	311071
rno-miR-214	rno-mir-214	13	Nr4a1	79240
rno-miR-214	rno-mir-214	13	Stx1a	116470
rno-miR-214	rno-mir-214	13	Aps	114203
rno-miR-214	rno-mir-214	13	Fgf16	60464
rno-miR-214	rno-mir-214	13	Kras	24525
rno-miR-214	rno-mir-214	13	Adora1	29290
rno-miR-214	rno-mir-214	13	Zeb1	25705
rno-miR-214	rno-mir-214	13	Mmp9	81687
rno-miR-214	rno-mir-214	13	Scn3a	497770
rno-miR-214	rno-mir-214	13	Kras	24525
rno-miR-214	rno-mir-214	13	Capn8	170808
rno-miR-214	rno-mir-214	13	Ccne1	25729
rno-miR-214	rno-mir-214	13	CPG2	499010
rno-miR-214	rno-mir-214	13	Kcnj16	29719
rno-miR-214	rno-mir-214	13	Gad1	24379
rno-miR-214	rno-mir-214	13	Pten	50557
rno-miR-214	rno-mir-214	13	Dhcr24	298298
rno-miR-214	rno-mir-214	13	Pten	50557
rno-miR-214	rno-mir-214	13	Ptges	59103
rno-miR-214	rno-mir-214	13	Tgfbr2	81810
rno-miR-214	rno-mir-214	13	Fgfr1	79114
rno-miR-214	rno-mir-214	13	Zeb1	25705
rno-miR-214	rno-mir-214	13	Madd	94193
rno-miR-214	rno-mir-214	13	Myc	24577
rno-miR-214	rno-mir-214	13	Vsnl1	24877
rno-miR-214	rno-mir-214	13	Apc	24205
rno-miR-214	rno-mir-214	13	Dclk1	83825
rno-miR-214	rno-mir-214	13	Kras	24525
rno-miR-214	rno-mir-214	13	Klf15	85497
rno-miR-214	rno-mir-214	13	Birc2	60371
rno-miR-214	rno-mir-214	13	Col1a1	29393
rno-miR-214	rno-mir-214	13	Golph3	78961
rno-miR-214	rno-mir-214	13	Ctnnb1	84353
rno-miR-214	rno-mir-214	13	Neurod1	29458
rno-miR-214	rno-mir-214	13	Pten	50557
rno-miR-214	rno-mir-214	13	Slc17a7	116638
rno-miR-214	rno-mir-214	13	Akt1	24185
rno-miR-214	rno-mir-214	13	Nos3	24600
rno-miR-214	rno-mir-214	13	Nol3	85383
rno-miR-214	rno-mir-214	13	Nos3	24600
rno-miR-214	rno-mir-214	13	Itgb1	24511
rno-miR-214	rno-mir-214	13	Znrd1	361784
rno-miR-214	rno-mir-214	13	Cdkn2a_v1	25163
rno-miR-214	rno-mir-214	13	Mgst1	171341
rno-miR-214	rno-mir-214	13	Pten	50557
rno-miR-214	rno-mir-214	13	Hyou1	192235
rno-miR-214	rno-mir-214	13	Twist1	85489
rno-miR-214	rno-mir-214	13	Vim	81818
rno-miR-214	rno-mir-214	13	Pten	50557
rno-miR-214	rno-mir-214	13	Spna2	64159
rno-miR-214	rno-mir-214	13	Gpd1	60666
rno-miR-214	rno-mir-214	13	Aqp4	25293
rno-miR-214	rno-mir-214	13	Akap6	64553
rno-miR-214	rno-mir-214	13	Akt1	24185
rno-miR-125b-5p	rno-mir-125b-2	11	NP_001102651.1	499593
rno-miR-125b-5p	rno-mir-125b-1	8	NP_001101181.1	310756
rno-miR-125b-5p	rno-mir-125b-1	8	Tp53	24842
rno-miR-125b-5p	rno-mir-125b-2	11	LOC503116	500562
rno-miR-125b-5p	rno-mir-125b-1	8	Rela	309165
rno-miR-125b-5p	rno-mir-125b-2	11	Creb1	81646
rno-miR-125b-5p	rno-mir-125b-1	8	LOC690999	314616
rno-miR-125b-5p	rno-mir-125b-2	11	LOC503116	500562
rno-miR-125b-5p	rno-mir-125b-1	8	Cdkn2a_v1	25163
rno-miR-125b-5p	rno-mir-125b-1	8	Syt1	25716
rno-miR-125b-5p	rno-mir-125b-2	11	Rhebl1	359959
rno-miR-125b-5p	rno-mir-125b-2	11	Syt1	25716
rno-miR-125b-5p	rno-mir-125b-1	8	Ppt2	54398
rno-miR-125b-5p	rno-mir-125b-1	8	Samsn1	170637
rno-miR-125b-5p	rno-mir-125b-1	8	Bcl2	24224
rno-miR-125b-5p	rno-mir-125b-2	11	Mapk14	81649
rno-miR-125b-5p	rno-mir-125b-1	8	Ikbkb	84351
rno-miR-125b-5p	rno-mir-125b-2	11	Fmr1	24948
rno-miR-125b-5p	rno-mir-125b-2	11	Bcl2	24224
rno-miR-125b-5p	rno-mir-125b-1	8	Tor2a	362112
rno-miR-125b-5p	rno-mir-125b-1	8	MBP_RAT	24547
rno-miR-125b-5p	rno-mir-125b-1	8	Cxcr4	60628
rno-miR-125b-5p	rno-mir-125b-2	11	Mapk3	50689
rno-miR-125b-5p	rno-mir-125b-1	8	Gata1	25172
rno-miR-125b-5p	rno-mir-125b-2	11	NP_001101181.1	310756
rno-miR-125b-5p	rno-mir-125b-2	11	Tp53	24842
rno-miR-125b-5p	rno-mir-125b-1	8	Jub	85265
rno-miR-125b-5p	rno-mir-125b-1	8	Tp53	24842
rno-miR-125b-5p	rno-mir-125b-2	11	LOC690999	314616
rno-miR-125b-5p	rno-mir-125b-2	11	Rela	309165
rno-miR-125b-5p	rno-mir-125b-1	8	Bcl2	24224
rno-miR-125b-5p	rno-mir-125b-2	11	Cdkn2a_v1	25163
rno-miR-125b-5p	rno-mir-125b-2	11	Syt1	25716
rno-miR-125b-5p	rno-mir-125b-1	8	NP_001102471.1	367092
rno-miR-125b-5p	rno-mir-125b-1	8	Runx1	50662
rno-miR-125b-5p	rno-mir-125b-2	11	Ppt2	54398
rno-miR-125b-5p	rno-mir-125b-2	11	Bcl2	24224
rno-miR-125b-5p	rno-mir-125b-1	8	Tp53	24842
rno-miR-125b-5p	rno-mir-125b-2	11	Samsn1	170637
rno-miR-125b-5p	rno-mir-125b-2	11	Ikbkb	84351
rno-miR-125b-5p	rno-mir-125b-1	8	Abtb1	297432
rno-miR-125b-5p	rno-mir-125b-1	8	Tp53	24842
rno-miR-125b-5p	rno-mir-125b-2	11	Tor2a	362112
rno-miR-125b-5p	rno-mir-125b-2	11	Cxcr4	60628
rno-miR-125b-5p	rno-mir-125b-1	8	Bcl2	24224
rno-miR-125b-5p	rno-mir-125b-2	11	MBP_RAT	24547
rno-miR-125b-5p	rno-mir-125b-2	11	Gata1	25172
rno-miR-125b-5p	rno-mir-125b-1	8	Apln	58812
rno-miR-125b-5p	rno-mir-125b-1	8	Etv6	312777
rno-miR-125b-5p	rno-mir-125b-2	11	Jub	85265
rno-miR-125b-5p	rno-mir-125b-1	8	NP_001102651.1	499593
rno-miR-125b-5p	rno-mir-125b-2	11	Tp53	24842
rno-miR-125b-5p	rno-mir-125b-2	11	Bcl2	24224
rno-miR-125b-5p	rno-mir-125b-1	8	LOC503116	500562
rno-miR-125b-5p	rno-mir-125b-1	8	Creb1	81646
rno-miR-125b-5p	rno-mir-125b-2	11	NP_001102471.1	367092
rno-miR-125b-5p	rno-mir-125b-1	8	LOC503116	500562
rno-miR-125b-5p	rno-mir-125b-2	11	Runx1	50662
rno-miR-125b-5p	rno-mir-125b-2	11	Tp53	24842
rno-miR-125b-5p	rno-mir-125b-1	8	Rhebl1	359959
rno-miR-125b-5p	rno-mir-125b-1	8	Syt1	25716
rno-miR-125b-5p	rno-mir-125b-2	11	Abtb1	297432
rno-miR-125b-5p	rno-mir-125b-1	8	Mapk14	81649
rno-miR-125b-5p	rno-mir-125b-2	11	Tp53	24842
rno-miR-125b-5p	rno-mir-125b-2	11	Bcl2	24224
rno-miR-125b-5p	rno-mir-125b-1	8	Fmr1	24948
rno-miR-125b-5p	rno-mir-125b-1	8	Bcl2	24224
rno-miR-125b-5p	rno-mir-125b-2	11	Apln	58812
rno-miR-125b-5p	rno-mir-125b-1	8	Mapk3	50689
rno-miR-125b-5p	rno-mir-125b-2	11	Etv6	312777
rno-miR-125a-5p	rno-mir-125a	1	Ppt2	54398
rno-miR-125a-5p	rno-mir-125a	1	Bcl2	24224
rno-miR-125a-5p	rno-mir-125a	1	Itgb1	24511
rno-miR-125a-5p	rno-mir-125a	1	Mgst1	171341
rno-miR-125a-5p	rno-mir-125a	1	Ntrk3	29613
rno-miR-125a-5p	rno-mir-125a	1	Mapk14	81649
rno-miR-125a-5p	rno-mir-125a	1	Cd2	497761
rno-miR-125a-5p	rno-mir-125a	1	Hyou1	192235
rno-miR-125a-5p	rno-mir-125a	1	Tor2a	362112
rno-miR-125a-5p	rno-mir-125a	1	Tp53	24842
rno-miR-125a-5p	rno-mir-125a	1	Vim	81818
rno-miR-125a-5p	rno-mir-125a	1	Gpd1	60666
rno-miR-125a-5p	rno-mir-125a	1	Aqp4	25293
rno-miR-125a-5p	rno-mir-125a	1	Mapk3	50689
rno-miR-125a-5p	rno-mir-125a	1	Cd4	24932
rno-miR-125a-5p	rno-mir-125a	1	Akap6	64553
rno-miR-125a-5p	rno-mir-125a	1	Jub	85265
rno-miR-125a-5p	rno-mir-125a	1	Cdkn1a	114851
rno-miR-125a-5p	rno-mir-125a	1	Ogt	26295
rno-miR-125a-5p	rno-mir-125a	1	Gnb1	24400
rno-miR-125a-5p	rno-mir-125a	1	Syt4	64440
rno-miR-125a-5p	rno-mir-125a	1	Rela	309165
rno-miR-125a-5p	rno-mir-125a	1	Apc	24205
rno-miR-125a-5p	rno-mir-125a	1	Tagln	25123
rno-miR-125a-5p	rno-mir-125a	1	NP_001102471.1	367092
rno-miR-125a-5p	rno-mir-125a	1	Bcl2	24224
rno-miR-125a-5p	rno-mir-125a	1	Tpm1_v7	24851
rno-miR-125a-5p	rno-mir-125a	1	Mapre1	114764
rno-miR-125a-5p	rno-mir-125a	1	Hmox1	24451
rno-miR-125a-5p	rno-mir-125a	1	Tp53	24842
rno-miR-125a-5p	rno-mir-125a	1	Ctnnb1	84353
rno-miR-125a-5p	rno-mir-125a	1	Acvr1	79558
rno-miR-125a-5p	rno-mir-125a	1	Mapk1	116590
rno-miR-125a-5p	rno-mir-125a	1	Abtb1	297432
rno-miR-125a-5p	rno-mir-125a	1	Tp53	24842
rno-miR-125a-5p	rno-mir-125a	1	Nr4a1	79240
rno-miR-125a-5p	rno-mir-125a	1	Gmfb	81661
rno-miR-125a-5p	rno-mir-125a	1	Bcl2	24224
rno-miR-125a-5p	rno-mir-125a	1	Tp53	24842
rno-miR-125a-5p	rno-mir-125a	1	Stx1a	116470
rno-miR-125a-5p	rno-mir-125a	1	Fgf16	60464
rno-miR-125a-5p	rno-mir-125a	1	Apln	58812
rno-miR-125a-5p	rno-mir-125a	1	Bcl2	24224
rno-miR-125a-5p	rno-mir-125a	1	Mmp9	81687
rno-miR-125a-5p	rno-mir-125a	1	Adora1	29290
rno-miR-125a-5p	rno-mir-125a	1	Fgf2	54250
rno-miR-125a-5p	rno-mir-125a	1	Cd80	25408
rno-miR-125a-5p	rno-mir-125a	1	Scn3a	497770
rno-miR-125a-5p	rno-mir-125a	1	Capn8	170808
rno-miR-125a-5p	rno-mir-125a	1	LOC503116	500562
rno-miR-125a-5p	rno-mir-125a	1	Tp53	24842
rno-miR-125a-5p	rno-mir-125a	1	Kcnj16	29719
rno-miR-125a-5p	rno-mir-125a	1	CPG2	499010
rno-miR-125a-5p	rno-mir-125a	1	Akt1	24185
rno-miR-125a-5p	rno-mir-125a	1	Cd86	56822
rno-miR-125a-5p	rno-mir-125a	1	Gad1	24379
rno-miR-125a-5p	rno-mir-125a	1	Dhcr24	298298
rno-miR-125a-5p	rno-mir-125a	1	Rhebl1	359959
rno-miR-125a-5p	rno-mir-125a	1	Ccl5	81780
rno-miR-125a-5p	rno-mir-125a	1	Ntrk3	29613
rno-miR-125a-5p	rno-mir-125a	1	Ptges	59103
rno-miR-125a-5p	rno-mir-125a	1	Ephb1	24338
rno-miR-125a-5p	rno-mir-125a	1	Ccr7	287673
rno-miR-125a-5p	rno-mir-125a	1	Fgfr1	79114
rno-miR-125a-5p	rno-mir-125a	1	Madd	94193
rno-miR-125a-5p	rno-mir-125a	1	Tnfsf11	117516
rno-miR-125a-5p	rno-mir-125a	1	Ctnnb1	84353
rno-miR-125a-5p	rno-mir-125a	1	Akt1	24185
rno-miR-125a-5p	rno-mir-125a	1	Vsnl1	24877
rno-miR-125a-5p	rno-mir-125a	1	Camp	316010
rno-miR-125a-5p	rno-mir-125a	1	NP_001102318.1	363854
rno-miR-125a-5p	rno-mir-125a	1	Dclk1	83825
rno-miR-125a-5p	rno-mir-125a	1	Klf15	85497
rno-miR-125a-5p	rno-mir-125a	1	Fmr1	24948
rno-miR-125a-5p	rno-mir-125a	1	NP_001102651.1	499593
rno-miR-125a-5p	rno-mir-125a	1	Itch	311567
rno-miR-125a-5p	rno-mir-125a	1	Golph3	78961
rno-miR-125a-5p	rno-mir-125a	1	Dlgh4	29495
rno-miR-125a-5p	rno-mir-125a	1	LOC690999	314616
rno-miR-125a-5p	rno-mir-125a	1	Egfr	24329
rno-miR-125a-5p	rno-mir-125a	1	Neurod1	29458
rno-miR-125a-5p	rno-mir-125a	1	Slc17a7	116638
rno-miR-125a-5p	rno-mir-125a	1	NP_001101181.1	310756
rno-miR-125a-5p	rno-mir-125a	1	LOC503116	500562
rno-miR-125a-5p	rno-mir-125a	1	NP_001101720.1	317382
rno-miR-125a-5p	rno-mir-125a	1	Nol3	85383
rno-miR-125a-5p	rno-mir-125a	1	Cxcr4	60628
rno-miR-100	rno-mir-100	8	Fgf16	60464
rno-miR-100	rno-mir-100	8	Mmp9	81687
rno-miR-100	rno-mir-100	8	Adora1	29290
rno-miR-100	rno-mir-100	8	Frap1	56718
rno-miR-100	rno-mir-100	8	Scn3a	497770
rno-miR-100	rno-mir-100	8	Capn8	170808
rno-miR-100	rno-mir-100	8	Kcnj16	29719
rno-miR-100	rno-mir-100	8	CPG2	499010
rno-miR-100	rno-mir-100	8	NP_001100647.1	304809
rno-miR-100	rno-mir-100	8	Gad1	24379
rno-miR-100	rno-mir-100	8	MIP_RAT	25480
rno-miR-100	rno-mir-100	8	Dhcr24	298298
rno-miR-100	rno-mir-100	8	Frap1	56718
rno-miR-100	rno-mir-100	8	Ptges	59103
rno-miR-100	rno-mir-100	8	Frap1	56718
rno-miR-100	rno-mir-100	8	Fgfr1	79114
rno-miR-100	rno-mir-100	8	Tnf	24835
rno-miR-100	rno-mir-100	8	Madd	94193
rno-miR-100	rno-mir-100	8	Akt1	24185
rno-miR-100	rno-mir-100	8	Vsnl1	24877
rno-miR-100	rno-mir-100	8	Ttpa	25571
rno-miR-100	rno-mir-100	8	Dclk1	83825
rno-miR-100	rno-mir-100	8	Birc2	60371
rno-miR-100	rno-mir-100	8	Klf15	85497
rno-miR-100	rno-mir-100	8	Itch	311567
rno-miR-100	rno-mir-100	8	Golph3	78961
rno-miR-100	rno-mir-100	8	NP_001102651.1	499593
rno-miR-100	rno-mir-100	8	Neurod1	29458
rno-miR-100	rno-mir-100	8	Slc17a7	116638
rno-miR-100	rno-mir-100	8	Akt1	24185
rno-miR-100	rno-mir-100	8	Tp53	24842
rno-miR-100	rno-mir-100	8	Nol3	85383
rno-miR-100	rno-mir-100	8	Frap1	56718
rno-miR-100	rno-mir-100	8	Itgb1	24511
rno-miR-100	rno-mir-100	8	Mgst1	171341
rno-miR-100	rno-mir-100	8	Pten	50557
rno-miR-100	rno-mir-100	8	Esr1	24890
rno-miR-100	rno-mir-100	8	Hyou1	192235
rno-miR-100	rno-mir-100	8	Igf1r	25718
rno-miR-100	rno-mir-100	8	Vim	81818
rno-miR-100	rno-mir-100	8	Gpd1	60666
rno-miR-100	rno-mir-100	8	Aqp4	25293
rno-miR-100	rno-mir-100	8	Tp53	24842
rno-miR-100	rno-mir-100	8	Akap6	64553
rno-miR-100	rno-mir-100	8	Frap1	56718
rno-miR-100	rno-mir-100	8	Ogt	26295
rno-miR-100	rno-mir-100	8	Gnb1	24400
rno-miR-100	rno-mir-100	8	Syt4	64440
rno-miR-100	rno-mir-100	8	NP_001099893.1	294924
rno-miR-100	rno-mir-100	8	Tagln	25123
rno-miR-100	rno-mir-100	8	Frap1	56718
rno-miR-100	rno-mir-100	8	Tpm1_v7	24851
rno-miR-100	rno-mir-100	8	Mapre1	114764
rno-miR-100	rno-mir-100	8	Hmox1	24451
rno-miR-100	rno-mir-100	8	Frap1	56718
rno-miR-100	rno-mir-100	8	Acvr1	79558
rno-miR-100	rno-mir-100	8	Mapk1	116590
rno-miR-100	rno-mir-100	8	Nr4a1	79240
rno-miR-100	rno-mir-100	8	Gmfb	81661
rno-miR-100	rno-mir-100	8	Igfbp3	24484
rno-miR-100	rno-mir-100	8	Stx1a	116470
rno-let-7i	rno-let-7i	7	Mapre1	114764
rno-let-7i	rno-let-7i	7	MBP_RAT	24547
rno-let-7i	rno-let-7i	7	LOC503116	500562
rno-let-7i	rno-let-7i	7	Hmox1	24451
rno-let-7i	rno-let-7i	7	Pgc	24864
rno-let-7i	rno-let-7i	7	LOC503116	500562
rno-let-7i	rno-let-7i	7	LOC503116	500562
rno-let-7i	rno-let-7i	7	Tp53	24842
rno-let-7i	rno-let-7i	7	Kras	24525
rno-let-7i	rno-let-7i	7	Kras	24525
rno-let-7i	rno-let-7i	7	Acvr1	79558
rno-let-7i	rno-let-7i	7	Kras	24525
rno-let-7i	rno-let-7i	7	Fn1	25661
rno-let-7i	rno-let-7i	7	Rdx	315655
rno-let-7i	rno-let-7i	7	NP_001102651.1	499593
rno-let-7i	rno-let-7i	7	Mapk1	116590
rno-let-7i	rno-let-7i	7	Mycn	298894
rno-let-7i	rno-let-7i	7	LOC503116	500562
rno-let-7i	rno-let-7i	7	Nr4a1	79240
rno-let-7i	rno-let-7i	7	NOTC1_RAT	25496
rno-let-7i	rno-let-7i	7	Kras	24525
rno-let-7i	rno-let-7i	7	Gmfb	81661
rno-let-7i	rno-let-7i	7	LOC503116	500562
rno-let-7i	rno-let-7i	7	Spna2	64159
rno-let-7i	rno-let-7i	7	Cdkn2a_v1	25163
rno-let-7i	rno-let-7i	7	Tp53	24842
rno-let-7i	rno-let-7i	7	LOC503116	500562
rno-let-7i	rno-let-7i	7	Bcl2	24224
rno-let-7i	rno-let-7i	7	Stx1a	116470
rno-let-7i	rno-let-7i	7	Il6	24498
rno-let-7i	rno-let-7i	7	Grb2	81504
rno-let-7i	rno-let-7i	7	Acvr2a	29263
rno-let-7i	rno-let-7i	7	LOC503116	500562
rno-let-7i	rno-let-7i	7	Fgf16	60464
rno-let-7i	rno-let-7i	7	LOC503116	500562
rno-let-7i	rno-let-7i	7	Il10	25325
rno-let-7i	rno-let-7i	7	Mmp9	81687
rno-let-7i	rno-let-7i	7	Smad5	59328
rno-let-7i	rno-let-7i	7	LOC503116	500562
rno-let-7i	rno-let-7i	7	NOTC1_RAT	25496
rno-let-7i	rno-let-7i	7	Adora1	29290
rno-let-7i	rno-let-7i	7	Zeb1	25705
rno-let-7i	rno-let-7i	7	Tp53	24842
rno-let-7i	rno-let-7i	7	Myc	24577
rno-let-7i	rno-let-7i	7	Kras	24525
rno-let-7i	rno-let-7i	7	Cxcr4	60628
rno-let-7i	rno-let-7i	7	Bcl2	24224
rno-let-7i	rno-let-7i	7	Scn3a	497770
rno-let-7i	rno-let-7i	7	LOC503116	500562
rno-let-7i	rno-let-7i	7	Mapk3	50689
rno-let-7i	rno-let-7i	7	Col1a1	29393
rno-let-7i	rno-let-7i	7	LOC503116	500562
rno-let-7i	rno-let-7i	7	Capn8	170808
rno-let-7i	rno-let-7i	7	Slc7a1	25648
rno-let-7i	rno-let-7i	7	Cd4	24932
rno-let-7i	rno-let-7i	7	Kcnj16	29719
rno-let-7i	rno-let-7i	7	Smad4	50554
rno-let-7i	rno-let-7i	7	Tp53	24842
rno-let-7i	rno-let-7i	7	Myc	24577
rno-let-7i	rno-let-7i	7	CPG2	499010
rno-let-7i	rno-let-7i	7	Pgc	24864
rno-let-7i	rno-let-7i	7	Slc25a10	170943
rno-let-7i	rno-let-7i	7	Myc	24577
rno-let-7i	rno-let-7i	7	LOC503116	500562
rno-let-7i	rno-let-7i	7	LOC503116	500562
rno-let-7i	rno-let-7i	7	Myc	24577
rno-let-7i	rno-let-7i	7	Gad1	24379
rno-let-7i	rno-let-7i	7	Stat3	25125
rno-let-7i	rno-let-7i	7	Myc	24577
rno-let-7i	rno-let-7i	7	Kras	24525
rno-let-7i	rno-let-7i	7	Mmp14	81707
rno-let-7i	rno-let-7i	7	Dhcr24	298298
rno-let-7i	rno-let-7i	7	Kcnh8	246325
rno-let-7i	rno-let-7i	7	Nol3	85383
rno-let-7i	rno-let-7i	7	LOC503116	500562
rno-let-7i	rno-let-7i	7	Smad3	25631
rno-let-7i	rno-let-7i	7	Igf1r	25718
rno-let-7i	rno-let-7i	7	Pi3	408230
rno-let-7i	rno-let-7i	7	Ptges	59103
rno-let-7i	rno-let-7i	7	LOC503116	500562
rno-let-7i	rno-let-7i	7	Ifng	25712
rno-let-7i	rno-let-7i	7	Cdc34_predicted	299602
rno-let-7i	rno-let-7i	7	Kras	24525
rno-let-7i	rno-let-7i	7	Tnf	24835
rno-let-7i	rno-let-7i	7	Fgfr1	79114
rno-let-7i	rno-let-7i	7	NP_001101181.1	310756
rno-let-7i	rno-let-7i	7	NP_001100647.1	304809
rno-let-7i	rno-let-7i	7	Dcn	29139
rno-let-7i	rno-let-7i	7	Mapk3	50689
rno-let-7i	rno-let-7i	7	Madd	94193
rno-let-7i	rno-let-7i	7	Hnf4a	25735
rno-let-7i	rno-let-7i	7	LOC503116	500562
rno-let-7i	rno-let-7i	7	NOTC1_RAT	25496
rno-let-7i	rno-let-7i	7	Bcl2	24224
rno-let-7i	rno-let-7i	7	Scpep1	114861
rno-let-7i	rno-let-7i	7	Scpep1	114861
rno-let-7i	rno-let-7i	7	Vsnl1	24877
rno-let-7i	rno-let-7i	7	LOC503116	500562
rno-let-7i	rno-let-7i	7	Slc25a4	85333
rno-let-7i	rno-let-7i	7	Kitl	60427
rno-let-7i	rno-let-7i	7	Scpep1	114861
rno-let-7i	rno-let-7i	7	Birc2	60371
rno-let-7i	rno-let-7i	7	Dclk1	83825
rno-let-7i	rno-let-7i	7	Rela	309165
rno-let-7i	rno-let-7i	7	Ccne1	25729
rno-let-7i	rno-let-7i	7	Clu	24854
rno-let-7i	rno-let-7i	7	NP_001102651.1	499593
rno-let-7i	rno-let-7i	7	Fas	246097
rno-let-7i	rno-let-7i	7	Klf15	85497
rno-let-7i	rno-let-7i	7	Egfr	24329
rno-let-7i	rno-let-7i	7	LOC503116	500562
rno-let-7i	rno-let-7i	7	BCLX_RAT	24888
rno-let-7i	rno-let-7i	7	Ghr	25235
rno-let-7i	rno-let-7i	7	Bcl2	24224
rno-let-7i	rno-let-7i	7	Golph3	78961
rno-let-7i	rno-let-7i	7	LOC503116	500562
rno-let-7i	rno-let-7i	7	Socs1	252971
rno-let-7i	rno-let-7i	7	Myc	24577
rno-let-7i	rno-let-7i	7	Kras	24525
rno-let-7i	rno-let-7i	7	Neurod1	29458
rno-let-7i	rno-let-7i	7	Tp53	24842
rno-let-7i	rno-let-7i	7	LOC503116	500562
rno-let-7i	rno-let-7i	7	Socs3	89829
rno-let-7i	rno-let-7i	7	Akt1	24185
rno-let-7i	rno-let-7i	7	LOC503116	500562
rno-let-7i	rno-let-7i	7	Cdc34_predicted	299602
rno-let-7i	rno-let-7i	7	Slc17a7	116638
rno-let-7i	rno-let-7i	7	Kras	24525
rno-let-7i	rno-let-7i	7	LOC503116	500562
rno-let-7i	rno-let-7i	7	Mst1	24566
rno-let-7i	rno-let-7i	7	Gdf8	29152
rno-let-7i	rno-let-7i	7	Fmr1	24948
rno-let-7i	rno-let-7i	7	Nol3	85383
rno-let-7i	rno-let-7i	7	LOC503116	500562
rno-let-7i	rno-let-7i	7	Cd80	25408
rno-let-7i	rno-let-7i	7	Myc	24577
rno-let-7i	rno-let-7i	7	LOC503116	500562
rno-let-7i	rno-let-7i	7	Itgb1	24511
rno-let-7i	rno-let-7i	7	Myc	24577
rno-let-7i	rno-let-7i	7	LOC503116	500562
rno-let-7i	rno-let-7i	7	LOC503116	500562
rno-let-7i	rno-let-7i	7	Ppargc1a	83516
rno-let-7i	rno-let-7i	7	Pten	50557
rno-let-7i	rno-let-7i	7	Akt1	24185
rno-let-7i	rno-let-7i	7	Tp53	24842
rno-let-7i	rno-let-7i	7	Mgst1	171341
rno-let-7i	rno-let-7i	7	Lancl1	114515
rno-let-7i	rno-let-7i	7	NP_001102171.1	362686
rno-let-7i	rno-let-7i	7	LOC503116	500562
rno-let-7i	rno-let-7i	7	NP_001101181.1	310756
rno-let-7i	rno-let-7i	7	Hyou1	192235
rno-let-7i	rno-let-7i	7	Ccr4	171054
rno-let-7i	rno-let-7i	7	Cd86	56822
rno-let-7i	rno-let-7i	7	Hmga1	117062
rno-let-7i	rno-let-7i	7	Stat3	25125
rno-let-7i	rno-let-7i	7	Vim	81818
rno-let-7i	rno-let-7i	7	Kras	24525
rno-let-7i	rno-let-7i	7	Kras	24525
rno-let-7i	rno-let-7i	7	Gpd1	60666
rno-let-7i	rno-let-7i	7	NP_001102651.1	499593
rno-let-7i	rno-let-7i	7	Hand1	59112
rno-let-7i	rno-let-7i	7	Aqp4	25293
rno-let-7i	rno-let-7i	7	Mst1	24566
rno-let-7i	rno-let-7i	7	Socs1	252971
rno-let-7i	rno-let-7i	7	Scpep1	114861
rno-let-7i	rno-let-7i	7	Stat3	25125
rno-let-7i	rno-let-7i	7	LOC503116	500562
rno-let-7i	rno-let-7i	7	Sparcl1	25434
rno-let-7i	rno-let-7i	7	Akap6	64553
rno-let-7i	rno-let-7i	7	Scpep1	114861
rno-let-7i	rno-let-7i	7	LOC503116	500562
rno-let-7i	rno-let-7i	7	Cdkn2a_v1	25163
rno-let-7i	rno-let-7i	7	Pten	50557
rno-let-7i	rno-let-7i	7	Ogt	26295
rno-let-7i	rno-let-7i	7	LOC503116	500562
rno-let-7i	rno-let-7i	7	Cdkn2a_v1	25163
rno-let-7i	rno-let-7i	7	Gnb1	24400
rno-let-7i	rno-let-7i	7	LOC503116	500562
rno-let-7i	rno-let-7i	7	Foxp1	297480
rno-let-7i	rno-let-7i	7	Syt4	64440
rno-let-7i	rno-let-7i	7	Scpep1	114861
rno-let-7i	rno-let-7i	7	Tp53	24842
rno-let-7i	rno-let-7i	7	Kras	24525
rno-let-7i	rno-let-7i	7	LOC503116	500562
rno-let-7i	rno-let-7i	7	Egfr	24329
rno-let-7i	rno-let-7i	7	Egfr	24329
rno-let-7i	rno-let-7i	7	Tagln	25123
rno-let-7i	rno-let-7i	7	Ephb1	24338
rno-let-7i	rno-let-7i	7	LOC503116	500562
rno-let-7i	rno-let-7i	7	Trim32	313264
rno-let-7i	rno-let-7i	7	Cdc34_predicted	299602
rno-let-7i	rno-let-7i	7	Tpm1_v7	24851
rno-let-7i	rno-let-7i	7	Tp53	24842
rno-let-7i	rno-let-7i	7	LOC503116	500562
rno-let-7e	rno-let-7e	1	Itgb1	24511
rno-let-7e	rno-let-7e	1	NP_001101181.1	310756
rno-let-7e	rno-let-7e	1	Grb2	81504
rno-let-7e	rno-let-7e	1	Hand1	59112
rno-let-7e	rno-let-7e	1	Fmr1	24948
rno-let-7e	rno-let-7e	1	Myc	24577
rno-let-7e	rno-let-7e	1	Scpep1	114861
rno-let-7e	rno-let-7e	1	Mgst1	171341
rno-let-7e	rno-let-7e	1	Egfr	24329
rno-let-7e	rno-let-7e	1	Cdkn2a_v1	25163
rno-let-7e	rno-let-7e	1	LOC503116	500562
rno-let-7e	rno-let-7e	1	Pten	50557
rno-let-7e	rno-let-7e	1	LOC503116	500562
rno-let-7e	rno-let-7e	1	LOC503116	500562
rno-let-7e	rno-let-7e	1	Hyou1	192235
rno-let-7e	rno-let-7e	1	LOC503116	500562
rno-let-7e	rno-let-7e	1	Tp53	24842
rno-let-7e	rno-let-7e	1	Lancl1	114515
rno-let-7e	rno-let-7e	1	BCLX_RAT	24888
rno-let-7e	rno-let-7e	1	Vim	81818
rno-let-7e	rno-let-7e	1	Tp53	24842
rno-let-7e	rno-let-7e	1	Mapk3	50689
rno-let-7e	rno-let-7e	1	Foxp1	297480
rno-let-7e	rno-let-7e	1	NP_001101181.1	310756
rno-let-7e	rno-let-7e	1	Hmga1	117062
rno-let-7e	rno-let-7e	1	Kras	24525
rno-let-7e	rno-let-7e	1	Gpd1	60666
rno-let-7e	rno-let-7e	1	Kras	24525
rno-let-7e	rno-let-7e	1	LOC503116	500562
rno-let-7e	rno-let-7e	1	Egfr	24329
rno-let-7e	rno-let-7e	1	Aqp4	25293
rno-let-7e	rno-let-7e	1	Akt1	24185
rno-let-7e	rno-let-7e	1	LOC503116	500562
rno-let-7e	rno-let-7e	1	Akap6	64553
rno-let-7e	rno-let-7e	1	LOC503116	500562
rno-let-7e	rno-let-7e	1	Slc25a10	170943
rno-let-7e	rno-let-7e	1	NOTC1_RAT	25496
rno-let-7e	rno-let-7e	1	Scpep1	114861
rno-let-7e	rno-let-7e	1	Mst1	24566
rno-let-7e	rno-let-7e	1	Ogt	26295
rno-let-7e	rno-let-7e	1	Myc	24577
rno-let-7e	rno-let-7e	1	Myc	24577
rno-let-7e	rno-let-7e	1	LOC503116	500562
rno-let-7e	rno-let-7e	1	Sparcl1	25434
rno-let-7e	rno-let-7e	1	Cdkn2a_v1	25163
rno-let-7e	rno-let-7e	1	LOC503116	500562
rno-let-7e	rno-let-7e	1	Gnb1	24400
rno-let-7e	rno-let-7e	1	LOC503116	500562
rno-let-7e	rno-let-7e	1	LOC503116	500562
rno-let-7e	rno-let-7e	1	Kras	24525
rno-let-7e	rno-let-7e	1	Syt4	64440
rno-let-7e	rno-let-7e	1	Mst1	24566
rno-let-7e	rno-let-7e	1	Mmp14	81707
rno-let-7e	rno-let-7e	1	Tagln	25123
rno-let-7e	rno-let-7e	1	LOC503116	500562
rno-let-7e	rno-let-7e	1	Ifng	25712
rno-let-7e	rno-let-7e	1	RGD1303066	361789
rno-let-7e	rno-let-7e	1	Kras	24525
rno-let-7e	rno-let-7e	1	NP_001102171.1	362686
rno-let-7e	rno-let-7e	1	Tpm1_v7	24851
rno-let-7e	rno-let-7e	1	Kras	24525
rno-let-7e	rno-let-7e	1	NP_001100647.1	304809
rno-let-7e	rno-let-7e	1	Kras	24525
rno-let-7e	rno-let-7e	1	Egfr	24329
rno-let-7e	rno-let-7e	1	Trim32	313264
rno-let-7e	rno-let-7e	1	Stat3	25125
rno-let-7e	rno-let-7e	1	Mapre1	114764
rno-let-7e	rno-let-7e	1	NP_001102651.1	499593
rno-let-7e	rno-let-7e	1	Il10	25325
rno-let-7e	rno-let-7e	1	LOC503116	500562
rno-let-7e	rno-let-7e	1	Hmox1	24451
rno-let-7e	rno-let-7e	1	Scpep1	114861
rno-let-7e	rno-let-7e	1	Mapk3	50689
rno-let-7e	rno-let-7e	1	Acvr1	79558
rno-let-7e	rno-let-7e	1	Ccr4	171054
rno-let-7e	rno-let-7e	1	Gadd45a	25112
rno-let-7e	rno-let-7e	1	Clock	60447
rno-let-7e	rno-let-7e	1	LOC503116	500562
rno-let-7e	rno-let-7e	1	Stat3	25125
rno-let-7e	rno-let-7e	1	Mapk1	116590
rno-let-7e	rno-let-7e	1	LOC503116	500562
rno-let-7e	rno-let-7e	1	Ccne1	25729
rno-let-7e	rno-let-7e	1	LOC503116	500562
rno-let-7e	rno-let-7e	1	Kras	24525
rno-let-7e	rno-let-7e	1	Rdx	315655
rno-let-7e	rno-let-7e	1	Pten	50557
rno-let-7e	rno-let-7e	1	Nr4a1	79240
rno-let-7e	rno-let-7e	1	LOC503116	500562
rno-let-7e	rno-let-7e	1	Cxcr4	60628
rno-let-7e	rno-let-7e	1	Gmfb	81661
rno-let-7e	rno-let-7e	1	Pgc	24864
rno-let-7e	rno-let-7e	1	Fas	246097
rno-let-7e	rno-let-7e	1	Stx1a	116470
rno-let-7e	rno-let-7e	1	Scpep1	114861
rno-let-7e	rno-let-7e	1	Epb4.1l3	116724
rno-let-7e	rno-let-7e	1	Cd4	24932
rno-let-7e	rno-let-7e	1	RGD1305061	291966
rno-let-7e	rno-let-7e	1	Cdkn2a_v1	25163
rno-let-7e	rno-let-7e	1	LOC503116	500562
rno-let-7e	rno-let-7e	1	Fgf16	60464
rno-let-7e	rno-let-7e	1	Tp53	24842
rno-let-7e	rno-let-7e	1	LOC503116	500562
rno-let-7e	rno-let-7e	1	Tp53	24842
rno-let-7e	rno-let-7e	1	Bcl2	24224
rno-let-7e	rno-let-7e	1	Acvr2a	29263
rno-let-7e	rno-let-7e	1	Hmox1	24451
rno-let-7e	rno-let-7e	1	Mmp9	81687
rno-let-7e	rno-let-7e	1	MBP_RAT	24547
rno-let-7e	rno-let-7e	1	LOC503116	500562
rno-let-7e	rno-let-7e	1	Adora1	29290
rno-let-7e	rno-let-7e	1	LOC503116	500562
rno-let-7e	rno-let-7e	1	Cdc34_predicted	299602
rno-let-7e	rno-let-7e	1	Scn3a	497770
rno-let-7e	rno-let-7e	1	Ephb1	24338
rno-let-7e	rno-let-7e	1	LOC503116	500562
rno-let-7e	rno-let-7e	1	Nol3	85383
rno-let-7e	rno-let-7e	1	LOC503116	500562
rno-let-7e	rno-let-7e	1	Myc	24577
rno-let-7e	rno-let-7e	1	Tp53	24842
rno-let-7e	rno-let-7e	1	Capn8	170808
rno-let-7e	rno-let-7e	1	Mycn	298894
rno-let-7e	rno-let-7e	1	Bud31	89819
rno-let-7e	rno-let-7e	1	Igf1r	25718
rno-let-7e	rno-let-7e	1	Bcl2	24224
rno-let-7e	rno-let-7e	1	Col1a1	29393
rno-let-7e	rno-let-7e	1	MGC124653	501157
rno-let-7e	rno-let-7e	1	Kcnj16	29719
rno-let-7e	rno-let-7e	1	NOTC1_RAT	25496
rno-let-7e	rno-let-7e	1	CPG2	499010
rno-let-7e	rno-let-7e	1	Zeb1	25705
rno-let-7e	rno-let-7e	1	Tp53	24842
rno-let-7e	rno-let-7e	1	Gad1	24379
rno-let-7e	rno-let-7e	1	Kras	24525
rno-let-7e	rno-let-7e	1	Casp3	25402
rno-let-7e	rno-let-7e	1	LOC503116	500562
rno-let-7e	rno-let-7e	1	Myc	24577
rno-let-7e	rno-let-7e	1	Myc	24577
rno-let-7e	rno-let-7e	1	Tp53	24842
rno-let-7e	rno-let-7e	1	Dhcr24	298298
rno-let-7e	rno-let-7e	1	LOC503116	500562
rno-let-7e	rno-let-7e	1	Dnmt3a	444984
rno-let-7e	rno-let-7e	1	Scpep1	114861
rno-let-7e	rno-let-7e	1	Myc	24577
rno-let-7e	rno-let-7e	1	Kras	24525
rno-let-7e	rno-let-7e	1	Ddit3	29467
rno-let-7e	rno-let-7e	1	Socs1	252971
rno-let-7e	rno-let-7e	1	LOC503116	500562
rno-let-7e	rno-let-7e	1	Smad5	59328
rno-let-7e	rno-let-7e	1	Ptges	59103
rno-let-7e	rno-let-7e	1	Pgc	24864
rno-let-7e	rno-let-7e	1	Fgfr1	79114
rno-let-7e	rno-let-7e	1	Il6	24498
rno-let-7e	rno-let-7e	1	Casp9	58918
rno-let-7e	rno-let-7e	1	Clu	24854
rno-let-7e	rno-let-7e	1	Pi3	408230
rno-let-7e	rno-let-7e	1	Cdc34_predicted	299602
rno-let-7e	rno-let-7e	1	Kras	24525
rno-let-7e	rno-let-7e	1	Madd	94193
rno-let-7e	rno-let-7e	1	Slc7a1	25648
rno-let-7e	rno-let-7e	1	Csf1r	307403
rno-let-7e	rno-let-7e	1	Ghr	25235
rno-let-7e	rno-let-7e	1	Tnf	24835
rno-let-7e	rno-let-7e	1	NP_001099184.1	24881
rno-let-7e	rno-let-7e	1	Cebpb	24253
rno-let-7e	rno-let-7e	1	LOC503116	500562
rno-let-7e	rno-let-7e	1	Tp53	24842
rno-let-7e	rno-let-7e	1	NOTC1_RAT	25496
rno-let-7e	rno-let-7e	1	Smad4	50554
rno-let-7e	rno-let-7e	1	Vsnl1	24877
rno-let-7e	rno-let-7e	1	Dclk1	83825
rno-let-7e	rno-let-7e	1	LOC503116	500562
rno-let-7e	rno-let-7e	1	LOC503116	500562
rno-let-7e	rno-let-7e	1	Socs3	89829
rno-let-7e	rno-let-7e	1	Scpep1	114861
rno-let-7e	rno-let-7e	1	Kitl	60427
rno-let-7e	rno-let-7e	1	LOC503116	500562
rno-let-7e	rno-let-7e	1	Klf15	85497
rno-let-7e	rno-let-7e	1	Kcnh8	246325
rno-let-7e	rno-let-7e	1	LOC503116	500562
rno-let-7e	rno-let-7e	1	Gdf8	29152
rno-let-7e	rno-let-7e	1	Birc2	60371
rno-let-7e	rno-let-7e	1	Dcn	29139
rno-let-7e	rno-let-7e	1	Cdc34_predicted	299602
rno-let-7e	rno-let-7e	1	Socs1	252971
rno-let-7e	rno-let-7e	1	LOC503116	500562
rno-let-7e	rno-let-7e	1	LOC503116	500562
rno-let-7e	rno-let-7e	1	Smad3	25631
rno-let-7e	rno-let-7e	1	Golph3	78961
rno-let-7e	rno-let-7e	1	Neurod1	29458
rno-let-7e	rno-let-7e	1	Stat3	25125
rno-let-7e	rno-let-7e	1	Fn1	25661
rno-let-7e	rno-let-7e	1	Ppargc1a	83516
rno-let-7e	rno-let-7e	1	Bcl2	24224
rno-let-7e	rno-let-7e	1	Myc	24577
rno-let-7e	rno-let-7e	1	Kras	24525
rno-let-7e	rno-let-7e	1	Slc17a7	116638
rno-let-7e	rno-let-7e	1	Hnf4a	25735
rno-let-7e	rno-let-7e	1	Kras	24525
rno-let-7e	rno-let-7e	1	LOC503116	500562
rno-let-7e	rno-let-7e	1	Akt1	24185
rno-let-7e	rno-let-7e	1	NP_001102651.1	499593
rno-let-7e	rno-let-7e	1	NP_001102651.1	499593
rno-let-7e	rno-let-7e	1	Nol3	85383
rno-let-7e	rno-let-7e	1	Akt1	24185
rno-let-7e	rno-let-7e	1	Spna2	64159
rno-let-7e	rno-let-7e	1	LOC503116	500562
rno-let-7e	rno-let-7e	1	Bcl2	24224
rno-let-7d	rno-let-7d	17	Aqp4	25293
rno-let-7d	rno-let-7d	17	Mst1	24566
rno-let-7d	rno-let-7d	17	Hmox1	24451
rno-let-7d	rno-let-7d	17	Kras	24525
rno-let-7d	rno-let-7d	17	Gpd1	60666
rno-let-7d	rno-let-7d	17	LOC503116	500562
rno-let-7d	rno-let-7d	17	Ccne1	25729
rno-let-7d	rno-let-7d	17	Akap6	64553
rno-let-7d	rno-let-7d	17	Scpep1	114861
rno-let-7d	rno-let-7d	17	Cdc34_predicted	299602
rno-let-7d	rno-let-7d	17	Scpep1	114861
rno-let-7d	rno-let-7d	17	S100a4	24615
rno-let-7d	rno-let-7d	17	Cd4	24932
rno-let-7d	rno-let-7d	17	Ogt	26295
rno-let-7d	rno-let-7d	17	Tp53	24842
rno-let-7d	rno-let-7d	17	Gadd45a	25112
rno-let-7d	rno-let-7d	17	Sparcl1	25434
rno-let-7d	rno-let-7d	17	Cdkn2a_v1	25163
rno-let-7d	rno-let-7d	17	LOC503116	500562
rno-let-7d	rno-let-7d	17	Kras	24525
rno-let-7d	rno-let-7d	17	Syt4	64440
rno-let-7d	rno-let-7d	17	Scpep1	114861
rno-let-7d	rno-let-7d	17	MGC124653	501157
rno-let-7d	rno-let-7d	17	LOC503116	500562
rno-let-7d	rno-let-7d	17	Gnb1	24400
rno-let-7d	rno-let-7d	17	MBP_RAT	24547
rno-let-7d	rno-let-7d	17	LOC503116	500562
rno-let-7d	rno-let-7d	17	Tagln	25123
rno-let-7d	rno-let-7d	17	Ephb1	24338
rno-let-7d	rno-let-7d	17	Tp53	24842
rno-let-7d	rno-let-7d	17	Kras	24525
rno-let-7d	rno-let-7d	17	Slc11a2	25715
rno-let-7d	rno-let-7d	17	Nol3	85383
rno-let-7d	rno-let-7d	17	Tpm1_v7	24851
rno-let-7d	rno-let-7d	17	Mycn	298894
rno-let-7d	rno-let-7d	17	Epb4.1l3	116724
rno-let-7d	rno-let-7d	17	Egfr	24329
rno-let-7d	rno-let-7d	17	Trim32	313264
rno-let-7d	rno-let-7d	17	Kras	24525
rno-let-7d	rno-let-7d	17	LOC503116	500562
rno-let-7d	rno-let-7d	17	Hmox1	24451
rno-let-7d	rno-let-7d	17	Pgc	24864
rno-let-7d	rno-let-7d	17	Ddit3	29467
rno-let-7d	rno-let-7d	17	Cxcr4	60628
rno-let-7d	rno-let-7d	17	Mapre1	114764
rno-let-7d	rno-let-7d	17	NOTC1_RAT	25496
rno-let-7d	rno-let-7d	17	LOC503116	500562
rno-let-7d	rno-let-7d	17	Acvr1	79558
rno-let-7d	rno-let-7d	17	Kras	24525
rno-let-7d	rno-let-7d	17	Egfr	24329
rno-let-7d	rno-let-7d	17	LOC503116	500562
rno-let-7d	rno-let-7d	17	Mst1	24566
rno-let-7d	rno-let-7d	17	LOC503116	500562
rno-let-7d	rno-let-7d	17	Mapk1	116590
rno-let-7d	rno-let-7d	17	LOC503116	500562
rno-let-7d	rno-let-7d	17	Snai1	116490
rno-let-7d	rno-let-7d	17	Kras	24525
rno-let-7d	rno-let-7d	17	Rdx	315655
rno-let-7d	rno-let-7d	17	Cdkn2a_v1	25163
rno-let-7d	rno-let-7d	17	Tp53	24842
rno-let-7d	rno-let-7d	17	Gmfb	81661
rno-let-7d	rno-let-7d	17	LOC503116	500562
rno-let-7d	rno-let-7d	17	Cebpb	24253
rno-let-7d	rno-let-7d	17	LOC503116	500562
rno-let-7d	rno-let-7d	17	Nr4a1	79240
rno-let-7d	rno-let-7d	17	Smad5	59328
rno-let-7d	rno-let-7d	17	Kras	24525
rno-let-7d	rno-let-7d	17	Stx1a	116470
rno-let-7d	rno-let-7d	17	Il6	24498
rno-let-7d	rno-let-7d	17	Kras	24525
rno-let-7d	rno-let-7d	17	NOTC1_RAT	25496
rno-let-7d	rno-let-7d	17	Cdkn2a_v1	25163
rno-let-7d	rno-let-7d	17	NP_001102171.1	362686
rno-let-7d	rno-let-7d	17	Clu	24854
rno-let-7d	rno-let-7d	17	Fgf16	60464
rno-let-7d	rno-let-7d	17	Slc7a1	25648
rno-let-7d	rno-let-7d	17	LOC503116	500562
rno-let-7d	rno-let-7d	17	Bcl2	24224
rno-let-7d	rno-let-7d	17	Acvr2a	29263
rno-let-7d	rno-let-7d	17	Cdkn1b	83571
rno-let-7d	rno-let-7d	17	Igf1r	25718
rno-let-7d	rno-let-7d	17	Adora1	29290
rno-let-7d	rno-let-7d	17	Zeb1	25705
rno-let-7d	rno-let-7d	17	Cdc34_predicted	299602
rno-let-7d	rno-let-7d	17	Mmp9	81687
rno-let-7d	rno-let-7d	17	Smad4	50554
rno-let-7d	rno-let-7d	17	Cdkn2a_v1	25163
rno-let-7d	rno-let-7d	17	Scn3a	497770
rno-let-7d	rno-let-7d	17	LOC503116	500562
rno-let-7d	rno-let-7d	17	Socs1	252971
rno-let-7d	rno-let-7d	17	Myc	24577
rno-let-7d	rno-let-7d	17	Myc	24577
rno-let-7d	rno-let-7d	17	Stat3	25125
rno-let-7d	rno-let-7d	17	Aldh1a3	266603
rno-let-7d	rno-let-7d	17	Capn8	170808
rno-let-7d	rno-let-7d	17	Kcnh8	246325
rno-let-7d	rno-let-7d	17	LOC503116	500562
rno-let-7d	rno-let-7d	17	Bcl2	24224
rno-let-7d	rno-let-7d	17	Col1a1	29393
rno-let-7d	rno-let-7d	17	Kras	24525
rno-let-7d	rno-let-7d	17	Scpep1	114861
rno-let-7d	rno-let-7d	17	CPG2	499010
rno-let-7d	rno-let-7d	17	Pgc	24864
rno-let-7d	rno-let-7d	17	NP_001102651.1	499593
rno-let-7d	rno-let-7d	17	Kcnj16	29719
rno-let-7d	rno-let-7d	17	Smad3	25631
rno-let-7d	rno-let-7d	17	Pgc	24864
rno-let-7d	rno-let-7d	17	Gad1	24379
rno-let-7d	rno-let-7d	17	Stat3	25125
rno-let-7d	rno-let-7d	17	Tp53	24842
rno-let-7d	rno-let-7d	17	Pi3	408230
rno-let-7d	rno-let-7d	17	Myc	24577
rno-let-7d	rno-let-7d	17	LOC503116	500562
rno-let-7d	rno-let-7d	17	BIM_RAT	64547
rno-let-7d	rno-let-7d	17	Dhcr24	298298
rno-let-7d	rno-let-7d	17	Hnf4a	25735
rno-let-7d	rno-let-7d	17	Fn1	25661
rno-let-7d	rno-let-7d	17	Myc	24577
rno-let-7d	rno-let-7d	17	Kras	24525
rno-let-7d	rno-let-7d	17	Scpep1	114861
rno-let-7d	rno-let-7d	17	Ghr	25235
rno-let-7d	rno-let-7d	17	Ptges	59103
rno-let-7d	rno-let-7d	17	LOC503116	500562
rno-let-7d	rno-let-7d	17	LOC503116	500562
rno-let-7d	rno-let-7d	17	LOC503116	500562
rno-let-7d	rno-let-7d	17	Bcl2	24224
rno-let-7d	rno-let-7d	17	Sycp3	25561
rno-let-7d	rno-let-7d	17	Fgfr1	79114
rno-let-7d	rno-let-7d	17	NP_001101181.1	310756
rno-let-7d	rno-let-7d	17	LOC503116	500562
rno-let-7d	rno-let-7d	17	Scpep1	114861
rno-let-7d	rno-let-7d	17	Cdc34_predicted	299602
rno-let-7d	rno-let-7d	17	Tp53	24842
rno-let-7d	rno-let-7d	17	Socs3	89829
rno-let-7d	rno-let-7d	17	Gdf8	29152
rno-let-7d	rno-let-7d	17	Madd	94193
rno-let-7d	rno-let-7d	17	Egfr	24329
rno-let-7d	rno-let-7d	17	Grb2	81504
rno-let-7d	rno-let-7d	17	Tnf	24835
rno-let-7d	rno-let-7d	17	Dcn	29139
rno-let-7d	rno-let-7d	17	Kras	24525
rno-let-7d	rno-let-7d	17	Vsnl1	24877
rno-let-7d	rno-let-7d	17	LOC503116	500562
rno-let-7d	rno-let-7d	17	LOC503116	500562
rno-let-7d	rno-let-7d	17	NOTC1_RAT	25496
rno-let-7d	rno-let-7d	17	BCLX_RAT	24888
rno-let-7d	rno-let-7d	17	LOC503116	500562
rno-let-7d	rno-let-7d	17	Dclk1	83825
rno-let-7d	rno-let-7d	17	Tp53	24842
rno-let-7d	rno-let-7d	17	Spna2	64159
rno-let-7d	rno-let-7d	17	Bcl2	24224
rno-let-7d	rno-let-7d	17	Kitl	60427
rno-let-7d	rno-let-7d	17	Tp53	24842
rno-let-7d	rno-let-7d	17	Ppargc1a	83516
rno-let-7d	rno-let-7d	17	LOC503116	500562
rno-let-7d	rno-let-7d	17	LOC503116	500562
rno-let-7d	rno-let-7d	17	Klf15	85497
rno-let-7d	rno-let-7d	17	Kras	24525
rno-let-7d	rno-let-7d	17	Mapk3	50689
rno-let-7d	rno-let-7d	17	Birc2	60371
rno-let-7d	rno-let-7d	17	NP_001102651.1	499593
rno-let-7d	rno-let-7d	17	Golph3	78961
rno-let-7d	rno-let-7d	17	LOC503116	500562
rno-let-7d	rno-let-7d	17	Mmp14	81707
rno-let-7d	rno-let-7d	17	LOC503116	500562
rno-let-7d	rno-let-7d	17	Spna2	64159
rno-let-7d	rno-let-7d	17	LOC503116	500562
rno-let-7d	rno-let-7d	17	Neurod1	29458
rno-let-7d	rno-let-7d	17	Myc	24577
rno-let-7d	rno-let-7d	17	Tp53	24842
rno-let-7d	rno-let-7d	17	Fmr1	24948
rno-let-7d	rno-let-7d	17	Myc	24577
rno-let-7d	rno-let-7d	17	Lgals3	83781
rno-let-7d	rno-let-7d	17	Hand1	59112
rno-let-7d	rno-let-7d	17	Stat3	25125
rno-let-7d	rno-let-7d	17	LOC503116	500562
rno-let-7d	rno-let-7d	17	Slc17a7	116638
rno-let-7d	rno-let-7d	17	LOC503116	500562
rno-let-7d	rno-let-7d	17	Myc	24577
rno-let-7d	rno-let-7d	17	Akt1	24185
rno-let-7d	rno-let-7d	17	LOC503116	500562
rno-let-7d	rno-let-7d	17	Nol3	85383
rno-let-7d	rno-let-7d	17	LOC503116	500562
rno-let-7d	rno-let-7d	17	Mapk3	50689
rno-let-7d	rno-let-7d	17	LOC503116	500562
rno-let-7d	rno-let-7d	17	Sftpc	50683
rno-let-7d	rno-let-7d	17	LOC503116	500562
rno-let-7d	rno-let-7d	17	Itgb1	24511
rno-let-7d	rno-let-7d	17	Kras	24525
rno-let-7d	rno-let-7d	17	Slc25a10	170943
rno-let-7d	rno-let-7d	17	NP_001101181.1	310756
rno-let-7d	rno-let-7d	17	Myc	24577
rno-let-7d	rno-let-7d	17	Camp	316010
rno-let-7d	rno-let-7d	17	Foxp1	297480
rno-let-7d	rno-let-7d	17	Akt1	24185
rno-let-7d	rno-let-7d	17	Pten	50557
rno-let-7d	rno-let-7d	17	Egfr	24329
rno-let-7d	rno-let-7d	17	Mgst1	171341
rno-let-7d	rno-let-7d	17	NP_001102651.1	499593
rno-let-7d	rno-let-7d	17	NP_001100647.1	304809
rno-let-7d	rno-let-7d	17	Pten	50557
rno-let-7d	rno-let-7d	17	Hyou1	192235
rno-let-7d	rno-let-7d	17	Ccr4	171054
rno-let-7d	rno-let-7d	17	Fas	246097
rno-let-7d	rno-let-7d	17	Lancl1	114515
rno-let-7d	rno-let-7d	17	Smad3	25631
rno-let-7d	rno-let-7d	17	Il10	25325
rno-let-7d	rno-let-7d	17	Vim	81818
rno-let-7d	rno-let-7d	17	LOC503116	500562
rno-let-7d	rno-let-7d	17	Ifng	25712
rno-let-7d	rno-let-7d	17	Bcl2	24224
rno-let-7d	rno-let-7d	17	Hmga1	117062
rno-let-7d	rno-let-7d	17	Kras	24525
rno-let-7d	rno-let-7d	17	LOC503116	500562
rno-let-7c	rno-let-7c-2	7	Tp53	24842
rno-let-7c	rno-let-7c-1	11	Spna2	64159
rno-let-7c	rno-let-7c-2	7	Kras	24525
rno-let-7c	rno-let-7c-2	7	LOC503116	500562
rno-let-7c	rno-let-7c-2	7	NP_001102171.1	362686
rno-let-7c	rno-let-7c-1	11	Tpm1_v7	24851
rno-let-7c	rno-let-7c-1	11	NP_001101181.1	310756
rno-let-7c	rno-let-7c-2	7	Tp53	24842
rno-let-7c	rno-let-7c-1	11	Smad5	59328
rno-let-7c	rno-let-7c-1	11	LOC503116	500562
rno-let-7c	rno-let-7c-2	7	Dclk1	83825
rno-let-7c	rno-let-7c-2	7	Kras	24525
rno-let-7c	rno-let-7c-1	11	Myc	24577
rno-let-7c	rno-let-7c-1	11	Kitl	60427
rno-let-7c	rno-let-7c-1	11	Hmox1	24451
rno-let-7c	rno-let-7c-1	11	NP_001102651.1	499593
rno-let-7c	rno-let-7c-2	7	Tp53	24842
rno-let-7c	rno-let-7c-1	11	NP_001100647.1	304809
rno-let-7c	rno-let-7c-2	7	Birc2	60371
rno-let-7c	rno-let-7c-2	7	Rdx	315655
rno-let-7c	rno-let-7c-2	7	Stat3	25125
rno-let-7c	rno-let-7c-1	11	Mapre1	114764
rno-let-7c	rno-let-7c-2	7	Fn1	25661
rno-let-7c	rno-let-7c-1	11	Kras	24525
rno-let-7c	rno-let-7c-1	11	LOC503116	500562
rno-let-7c	rno-let-7c-2	7	Klf15	85497
rno-let-7c	rno-let-7c-2	7	Ddit4	140942
rno-let-7c	rno-let-7c-2	7	Cdkn2a_v1	25163
rno-let-7c	rno-let-7c-1	11	LOC503116	500562
rno-let-7c	rno-let-7c-2	7	Bcl2	24224
rno-let-7c	rno-let-7c-2	7	Samsn1	170637
rno-let-7c	rno-let-7c-2	7	NP_001102651.1	499593
rno-let-7c	rno-let-7c-1	11	Acvr1	79558
rno-let-7c	rno-let-7c-1	11	LOC503116	500562
rno-let-7c	rno-let-7c-2	7	LOC503116	500562
rno-let-7c	rno-let-7c-1	11	Slc7a1	25648
rno-let-7c	rno-let-7c-1	11	Nol3	85383
rno-let-7c	rno-let-7c-2	7	Golph3	78961
rno-let-7c	rno-let-7c-2	7	LOC503116	500562
rno-let-7c	rno-let-7c-1	11	Ppara	25747
rno-let-7c	rno-let-7c-1	11	Pten	50557
rno-let-7c	rno-let-7c-2	7	Socs3	89829
rno-let-7c	rno-let-7c-1	11	Tp53	24842
rno-let-7c	rno-let-7c-2	7	Bcl2	24224
rno-let-7c	rno-let-7c-2	7	Cdkn2a_v1	25163
rno-let-7c	rno-let-7c-2	7	Stat3	25125
rno-let-7c	rno-let-7c-1	11	Mapk1	116590
rno-let-7c	rno-let-7c-1	11	Tp53	24842
rno-let-7c	rno-let-7c-2	7	Socs1	252971
rno-let-7c	rno-let-7c-1	11	Smad4	50554
rno-let-7c	rno-let-7c-1	11	Kras	24525
rno-let-7c	rno-let-7c-2	7	Neurod1	29458
rno-let-7c	rno-let-7c-2	7	Il6	24498
rno-let-7c	rno-let-7c-1	11	Ppara	25747
rno-let-7c	rno-let-7c-1	11	Myc	24577
rno-let-7c	rno-let-7c-1	11	Gmfb	81661
rno-let-7c	rno-let-7c-1	11	LOC503116	500562
rno-let-7c	rno-let-7c-2	7	Igf1r	25718
rno-let-7c	rno-let-7c-1	11	Ccne1	25729
rno-let-7c	rno-let-7c-2	7	Akt1	24185
rno-let-7c	rno-let-7c-2	7	Acvr2a	29263
rno-let-7c	rno-let-7c-2	7	Pten	50557
rno-let-7c	rno-let-7c-1	11	Nr4a1	79240
rno-let-7c	rno-let-7c-2	7	Grb2	81504
rno-let-7c	rno-let-7c-1	11	LOC503116	500562
rno-let-7c	rno-let-7c-1	11	LOC503116	500562
rno-let-7c	rno-let-7c-2	7	Slc17a7	116638
rno-let-7c	rno-let-7c-2	7	Cdkn1b	83571
rno-let-7c	rno-let-7c-2	7	LOC503116	500562
rno-let-7c	rno-let-7c-1	11	Mmp14	81707
rno-let-7c	rno-let-7c-2	7	Fmr1	24948
rno-let-7c	rno-let-7c-2	7	MBP_RAT	24547
rno-let-7c	rno-let-7c-2	7	LOC503116	500562
rno-let-7c	rno-let-7c-1	11	Stx1a	116470
rno-let-7c	rno-let-7c-1	11	LOC503116	500562
rno-let-7c	rno-let-7c-1	11	Kcnh8	246325
rno-let-7c	rno-let-7c-1	11	LOC503116	500562
rno-let-7c	rno-let-7c-2	7	Nol3	85383
rno-let-7c	rno-let-7c-2	7	Zeb1	25705
rno-let-7c	rno-let-7c-1	11	Sparcl1	25434
rno-let-7c	rno-let-7c-1	11	Lancl1	114515
rno-let-7c	rno-let-7c-2	7	Ppargc1a	83516
rno-let-7c	rno-let-7c-1	11	Slc25a10	170943
rno-let-7c	rno-let-7c-2	7	Bcl2	24224
rno-let-7c	rno-let-7c-2	7	Myc	24577
rno-let-7c	rno-let-7c-2	7	LOC503116	500562
rno-let-7c	rno-let-7c-1	11	Fgf16	60464
rno-let-7c	rno-let-7c-1	11	Myc	24577
rno-let-7c	rno-let-7c-2	7	Tp53	24842
rno-let-7c	rno-let-7c-1	11	Smad3	25631
rno-let-7c	rno-let-7c-1	11	Bcl2	24224
rno-let-7c	rno-let-7c-2	7	Itgb1	24511
rno-let-7c	rno-let-7c-2	7	LOC503116	500562
rno-let-7c	rno-let-7c-1	11	Ptgs1	24693
rno-let-7c	rno-let-7c-1	11	Myc	24577
rno-let-7c	rno-let-7c-2	7	Frap1	56718
rno-let-7c	rno-let-7c-1	11	Adora1	29290
rno-let-7c	rno-let-7c-1	11	Akt1	24185
rno-let-7c	rno-let-7c-2	7	Scpep1	114861
rno-let-7c	rno-let-7c-1	11	LOC503116	500562
rno-let-7c	rno-let-7c-2	7	Pten	50557
rno-let-7c	rno-let-7c-2	7	Col1a1	29393
rno-let-7c	rno-let-7c-1	11	NOTC1_RAT	25496
rno-let-7c	rno-let-7c-1	11	Mmp9	81687
rno-let-7c	rno-let-7c-2	7	Mapk3	50689
rno-let-7c	rno-let-7c-1	11	Kras	24525
rno-let-7c	rno-let-7c-1	11	Egfr	24329
rno-let-7c	rno-let-7c-2	7	Mgst1	171341
rno-let-7c	rno-let-7c-2	7	LOC503116	500562
rno-let-7c	rno-let-7c-1	11	Mapk3	50689
rno-let-7c	rno-let-7c-2	7	NP_001101181.1	310756
rno-let-7c	rno-let-7c-2	7	LOC503116	500562
rno-let-7c	rno-let-7c-2	7	MBP_RAT	24547
rno-let-7c	rno-let-7c-1	11	Scn3a	497770
rno-let-7c	rno-let-7c-1	11	Ccr4	171054
rno-let-7c	rno-let-7c-2	7	Cdc34_predicted	299602
rno-let-7c	rno-let-7c-1	11	Hnf4a	25735
rno-let-7c	rno-let-7c-1	11	Clu	24854
rno-let-7c	rno-let-7c-2	7	Hyou1	192235
rno-let-7c	rno-let-7c-2	7	Pgc	24864
rno-let-7c	rno-let-7c-1	11	Cdkn2a_v1	25163
rno-let-7c	rno-let-7c-1	11	Scpep1	114861
rno-let-7c	rno-let-7c-2	7	Hand1	59112
rno-let-7c	rno-let-7c-1	11	Ifng	25712
rno-let-7c	rno-let-7c-2	7	Eif4ebp1	116636
rno-let-7c	rno-let-7c-2	7	Myc	24577
rno-let-7c	rno-let-7c-2	7	Tp53	24842
rno-let-7c	rno-let-7c-1	11	Capn8	170808
rno-let-7c	rno-let-7c-1	11	Kras	24525
rno-let-7c	rno-let-7c-2	7	Camp	316010
rno-let-7c	rno-let-7c-1	11	Bcl2	24224
rno-let-7c	rno-let-7c-1	11	Tp53	24842
rno-let-7c	rno-let-7c-2	7	Vim	81818
rno-let-7c	rno-let-7c-2	7	Stat3	25125
rno-let-7c	rno-let-7c-1	11	Tnfsf10	246775
rno-let-7c	rno-let-7c-1	11	Hmga1	117062
rno-let-7c	rno-let-7c-2	7	Mycn	298894
rno-let-7c	rno-let-7c-1	11	CPG2	499010
rno-let-7c	rno-let-7c-1	11	Mst1	24566
rno-let-7c	rno-let-7c-2	7	Ghr	25235
rno-let-7c	rno-let-7c-1	11	Mmp11	25481
rno-let-7c	rno-let-7c-2	7	Aqp4	25293
rno-let-7c	rno-let-7c-2	7	Kras	24525
rno-let-7c	rno-let-7c-1	11	Myc	24577
rno-let-7c	rno-let-7c-1	11	Kcnj16	29719
rno-let-7c	rno-let-7c-2	7	Myc	24577
rno-let-7c	rno-let-7c-1	11	Scpep1	114861
rno-let-7c	rno-let-7c-1	11	Kras	24525
rno-let-7c	rno-let-7c-2	7	Gpd1	60666
rno-let-7c	rno-let-7c-2	7	Il10	25325
rno-let-7c	rno-let-7c-1	11	Fas	246097
rno-let-7c	rno-let-7c-2	7	Bcl2	24224
rno-let-7c	rno-let-7c-2	7	LOC503116	500562
rno-let-7c	rno-let-7c-2	7	NOTC1_RAT	25496
rno-let-7c	rno-let-7c-1	11	Gad1	24379
rno-let-7c	rno-let-7c-1	11	Scpep1	114861
rno-let-7c	rno-let-7c-2	7	NP_001102651.1	499593
rno-let-7c	rno-let-7c-1	11	Egfr	24329
rno-let-7c	rno-let-7c-1	11	Bcl2	24224
rno-let-7c	rno-let-7c-2	7	Akap6	64553
rno-let-7c	rno-let-7c-2	7	LOC503116	500562
rno-let-7c	rno-let-7c-1	11	Ppara	25747
rno-let-7c	rno-let-7c-1	11	Myc	24577
rno-let-7c	rno-let-7c-2	7	Foxp1	297480
rno-let-7c	rno-let-7c-1	11	LOC503116	500562
rno-let-7c	rno-let-7c-2	7	Bcl2	24224
rno-let-7c	rno-let-7c-2	7	Cdc34_predicted	299602
rno-let-7c	rno-let-7c-2	7	Tp53	24842
rno-let-7c	rno-let-7c-1	11	Dhcr24	298298
rno-let-7c	rno-let-7c-1	11	LOC503116	500562
rno-let-7c	rno-let-7c-2	7	LOC503116	500562
rno-let-7c	rno-let-7c-1	11	BCLX_RAT	24888
rno-let-7c	rno-let-7c-1	11	Sfxn3	65042
rno-let-7c	rno-let-7c-2	7	Ogt	26295
rno-let-7c	rno-let-7c-2	7	Creb1	81646
rno-let-7c	rno-let-7c-1	11	Map3k8	116596
rno-let-7c	rno-let-7c-1	11	Cdkn2a_v1	25163
rno-let-7c	rno-let-7c-2	7	Gnb1	24400
rno-let-7c	rno-let-7c-2	7	LOC503116	500562
rno-let-7c	rno-let-7c-1	11	Ptges	59103
rno-let-7c	rno-let-7c-1	11	Scpep1	114861
rno-let-7c	rno-let-7c-2	7	Gdf8	29152
rno-let-7c	rno-let-7c-1	11	LOC503116	500562
rno-let-7c	rno-let-7c-2	7	Syt4	64440
rno-let-7c	rno-let-7c-2	7	Dcn	29139
rno-let-7c	rno-let-7c-1	11	Pi3	408230
rno-let-7c	rno-let-7c-1	11	LOC503116	500562
rno-let-7c	rno-let-7c-2	7	Cd4	24932
rno-let-7c	rno-let-7c-1	11	Kras	24525
rno-let-7c	rno-let-7c-1	11	LOC503116	500562
rno-let-7c	rno-let-7c-2	7	Cd4	24932
rno-let-7c	rno-let-7c-1	11	Cdc34_predicted	299602
rno-let-7c	rno-let-7c-2	7	Myc	24577
rno-let-7c	rno-let-7c-2	7	Ephb1	24338
rno-let-7c	rno-let-7c-2	7	Smad5	59328
rno-let-7c	rno-let-7c-1	11	Fgfr1	79114
rno-let-7c	rno-let-7c-1	11	Ephb1	24338
rno-let-7c	rno-let-7c-2	7	LOC503116	500562
rno-let-7c	rno-let-7c-1	11	Kras	24525
rno-let-7c	rno-let-7c-1	11	Cdkn1a	114851
rno-let-7c	rno-let-7c-2	7	Tagln	25123
rno-let-7c	rno-let-7c-2	7	LOC503116	500562
rno-let-7c	rno-let-7c-1	11	Egfr	24329
rno-let-7c	rno-let-7c-1	11	Kras	24525
rno-let-7c	rno-let-7c-2	7	LOC503116	500562
rno-let-7c	rno-let-7c-1	11	LOC503116	500562
rno-let-7c	rno-let-7c-2	7	Myc	24577
rno-let-7c	rno-let-7c-2	7	Kitl	60427
rno-let-7c	rno-let-7c-2	7	Kras	24525
rno-let-7c	rno-let-7c-1	11	Madd	94193
rno-let-7c	rno-let-7c-1	11	Tp53	24842
rno-let-7c	rno-let-7c-2	7	Spna2	64159
rno-let-7c	rno-let-7c-1	11	Mst1	24566
rno-let-7c	rno-let-7c-1	11	LOC503116	500562
rno-let-7c	rno-let-7c-2	7	Tpm1_v7	24851
rno-let-7c	rno-let-7c-2	7	NP_001101181.1	310756
rno-let-7c	rno-let-7c-1	11	Tnf	24835
rno-let-7c	rno-let-7c-1	11	Trim32	313264
rno-let-7c	rno-let-7c-1	11	Cxcr4	60628
rno-let-7c	rno-let-7c-2	7	Mapre1	114764
rno-let-7c	rno-let-7c-2	7	Slc7a1	25648
rno-let-7c	rno-let-7c-1	11	Vsnl1	24877
rno-let-7c	rno-let-7c-1	11	Pgc	24864
rno-let-7c	rno-let-7c-2	7	LOC503116	500562
rno-let-7c	rno-let-7c-1	11	Kras	24525
rno-let-7c	rno-let-7c-2	7	Hmox1	24451
rno-let-7c	rno-let-7c-2	7	NP_001102651.1	499593
rno-let-7c	rno-let-7c-1	11	Scpep1	114861
rno-let-7c	rno-let-7c-1	11	NOTC1_RAT	25496
rno-let-7c	rno-let-7c-2	7	NP_001100647.1	304809
rno-let-7c	rno-let-7c-1	11	LOC503116	500562
rno-let-7c	rno-let-7c-2	7	Nol3	85383
rno-let-7c	rno-let-7c-1	11	Tp53	24842
rno-let-7c	rno-let-7c-2	7	Ppara	25747
rno-let-7c	rno-let-7c-2	7	Pten	50557
rno-let-7c	rno-let-7c-2	7	Smad4	50554
rno-let-7c	rno-let-7c-1	11	Dclk1	83825
rno-let-7c	rno-let-7c-1	11	Kras	24525
rno-let-7c	rno-let-7c-2	7	LOC503116	500562
rno-let-7c	rno-let-7c-1	11	LOC503116	500562
rno-let-7c	rno-let-7c-1	11	Tp53	24842
rno-let-7c	rno-let-7c-2	7	Acvr1	79558
rno-let-7c	rno-let-7c-2	7	LOC503116	500562
rno-let-7c	rno-let-7c-1	11	Kras	24525
rno-let-7c	rno-let-7c-1	11	LOC503116	500562
rno-let-7c	rno-let-7c-2	7	Kras	24525
rno-let-7c	rno-let-7c-1	11	Fn1	25661
rno-let-7c	rno-let-7c-2	7	Ppara	25747
rno-let-7c	rno-let-7c-2	7	Myc	24577
rno-let-7c	rno-let-7c-2	7	LOC503116	500562
rno-let-7c	rno-let-7c-1	11	Klf15	85497
rno-let-7c	rno-let-7c-1	11	Ddit4	140942
rno-let-7c	rno-let-7c-2	7	Tp53	24842
rno-let-7c	rno-let-7c-1	11	NP_001102171.1	362686
rno-let-7c	rno-let-7c-1	11	Tp53	24842
rno-let-7c	rno-let-7c-2	7	Mapk1	116590
rno-let-7c	rno-let-7c-2	7	Tp53	24842
rno-let-7c	rno-let-7c-1	11	Birc2	60371
rno-let-7c	rno-let-7c-1	11	Rdx	315655
rno-let-7c	rno-let-7c-1	11	LOC503116	500562
rno-let-7c	rno-let-7c-2	7	Nr4a1	79240
rno-let-7c	rno-let-7c-2	7	Kcnh8	246325
rno-let-7c	rno-let-7c-1	11	Golph3	78961
rno-let-7c	rno-let-7c-1	11	LOC503116	500562
rno-let-7c	rno-let-7c-2	7	LOC503116	500562
rno-let-7c	rno-let-7c-1	11	Cdkn2a_v1	25163
rno-let-7c	rno-let-7c-2	7	Gmfb	81661
rno-let-7c	rno-let-7c-2	7	LOC503116	500562
rno-let-7c	rno-let-7c-1	11	Bcl2	24224
rno-let-7c	rno-let-7c-1	11	Samsn1	170637
rno-let-7c	rno-let-7c-2	7	Ccne1	25729
rno-let-7c	rno-let-7c-1	11	Stat3	25125
rno-let-7c	rno-let-7c-2	7	LOC503116	500562
rno-let-7c	rno-let-7c-1	11	Socs1	252971
rno-let-7c	rno-let-7c-2	7	Sparcl1	25434
rno-let-7c	rno-let-7c-2	7	Lancl1	114515
rno-let-7c	rno-let-7c-2	7	Smad3	25631
rno-let-7c	rno-let-7c-1	11	Neurod1	29458
rno-let-7c	rno-let-7c-1	11	Il6	24498
rno-let-7c	rno-let-7c-2	7	Mmp14	81707
rno-let-7c	rno-let-7c-1	11	NP_001102651.1	499593
rno-let-7c	rno-let-7c-1	11	Socs3	89829
rno-let-7c	rno-let-7c-2	7	Stx1a	116470
rno-let-7c	rno-let-7c-2	7	LOC503116	500562
rno-let-7c	rno-let-7c-1	11	Bcl2	24224
rno-let-7c	rno-let-7c-1	11	Cdkn2a_v1	25163
rno-let-7c	rno-let-7c-2	7	Bcl2	24224
rno-let-7c	rno-let-7c-1	11	Grb2	81504
rno-let-7c	rno-let-7c-2	7	Ptgs1	24693
rno-let-7c	rno-let-7c-2	7	Myc	24577
rno-let-7c	rno-let-7c-2	7	Kras	24525
rno-let-7c	rno-let-7c-1	11	Slc17a7	116638
rno-let-7c	rno-let-7c-1	11	Cdkn1b	83571
rno-let-7c	rno-let-7c-2	7	Slc25a10	170943
rno-let-7c	rno-let-7c-1	11	Stat3	25125
rno-let-7c	rno-let-7c-1	11	Igf1r	25718
rno-let-7c	rno-let-7c-2	7	Fgf16	60464
rno-let-7c	rno-let-7c-2	7	Myc	24577
rno-let-7c	rno-let-7c-1	11	Akt1	24185
rno-let-7c	rno-let-7c-1	11	Acvr2a	29263
rno-let-7c	rno-let-7c-1	11	Pten	50557
rno-let-7c	rno-let-7c-2	7	NOTC1_RAT	25496
rno-let-7c	rno-let-7c-2	7	Mmp9	81687
rno-let-7c	rno-let-7c-2	7	Hnf4a	25735
rno-let-7c	rno-let-7c-1	11	Nol3	85383
rno-let-7c	rno-let-7c-1	11	Zeb1	25705
rno-let-7c	rno-let-7c-2	7	Egfr	24329
rno-let-7c	rno-let-7c-1	11	LOC503116	500562
rno-let-7c	rno-let-7c-2	7	Adora1	29290
rno-let-7c	rno-let-7c-2	7	Akt1	24185
rno-let-7c	rno-let-7c-1	11	Fmr1	24948
rno-let-7c	rno-let-7c-1	11	MBP_RAT	24547
rno-let-7c	rno-let-7c-2	7	LOC503116	500562
rno-let-7c	rno-let-7c-2	7	Clu	24854
rno-let-7c	rno-let-7c-1	11	Tp53	24842
rno-let-7c	rno-let-7c-2	7	Cdkn2a_v1	25163
rno-let-7c	rno-let-7c-2	7	Scpep1	114861
rno-let-7c	rno-let-7c-2	7	Bcl2	24224
rno-let-7c	rno-let-7c-1	11	Itgb1	24511
rno-let-7c	rno-let-7c-1	11	LOC503116	500562
rno-let-7c	rno-let-7c-2	7	Mapk3	50689
rno-let-7c	rno-let-7c-1	11	LOC503116	500562
rno-let-7c	rno-let-7c-1	11	Ppargc1a	83516
rno-let-7c	rno-let-7c-2	7	Scn3a	497770
rno-let-7c	rno-let-7c-2	7	Ccr4	171054
rno-let-7c	rno-let-7c-1	11	Bcl2	24224
rno-let-7c	rno-let-7c-1	11	Myc	24577
rno-let-7c	rno-let-7c-2	7	Tp53	24842
rno-let-7c	rno-let-7c-1	11	Mapk3	50689
rno-let-7c	rno-let-7c-2	7	Tnfsf10	246775
rno-let-7c	rno-let-7c-2	7	Hmga1	117062
rno-let-7c	rno-let-7c-2	7	Scpep1	114861
rno-let-7c	rno-let-7c-1	11	Mgst1	171341
rno-let-7c	rno-let-7c-1	11	Frap1	56718
rno-let-7c	rno-let-7c-2	7	Ifng	25712
rno-let-7c	rno-let-7c-1	11	LOC503116	500562
rno-let-7c	rno-let-7c-1	11	Scpep1	114861
rno-let-7c	rno-let-7c-2	7	Capn8	170808
rno-let-7c	rno-let-7c-2	7	Kras	24525
rno-let-7c	rno-let-7c-1	11	Pten	50557
rno-let-7c	rno-let-7c-1	11	Col1a1	29393
rno-let-7c	rno-let-7c-1	11	Cdc34_predicted	299602
rno-let-7c	rno-let-7c-2	7	Myc	24577
rno-let-7c	rno-let-7c-2	7	Kcnj16	29719
rno-let-7c	rno-let-7c-2	7	Egfr	24329
rno-let-7c	rno-let-7c-1	11	Hyou1	192235
rno-let-7c	rno-let-7c-1	11	Pgc	24864
rno-let-7c	rno-let-7c-2	7	Kras	24525
rno-let-7c	rno-let-7c-1	11	LOC503116	500562
rno-let-7c	rno-let-7c-2	7	CPG2	499010
rno-let-7c	rno-let-7c-2	7	Mst1	24566
rno-let-7c	rno-let-7c-1	11	NP_001101181.1	310756
rno-let-7c	rno-let-7c-1	11	LOC503116	500562
rno-let-7c	rno-let-7c-2	7	Mmp11	25481
rno-let-7c	rno-let-7c-2	7	Bcl2	24224
rno-let-7c	rno-let-7c-1	11	Camp	316010
rno-let-7c	rno-let-7c-2	7	Ppara	25747
rno-let-7c	rno-let-7c-2	7	Myc	24577
rno-let-7c	rno-let-7c-2	7	BCLX_RAT	24888
rno-let-7c	rno-let-7c-1	11	Vim	81818
rno-let-7c	rno-let-7c-1	11	Stat3	25125
rno-let-7c	rno-let-7c-2	7	Fas	246097
rno-let-7c	rno-let-7c-1	11	MBP_RAT	24547
rno-let-7c	rno-let-7c-1	11	Hand1	59112
rno-let-7c	rno-let-7c-2	7	Gad1	24379
rno-let-7c	rno-let-7c-2	7	Scpep1	114861
rno-let-7c	rno-let-7c-1	11	Eif4ebp1	116636
rno-let-7c	rno-let-7c-1	11	Myc	24577
rno-let-7c	rno-let-7c-1	11	Kras	24525
rno-let-7c	rno-let-7c-2	7	Sfxn3	65042
rno-let-7c	rno-let-7c-1	11	Myc	24577
rno-let-7c	rno-let-7c-2	7	Map3k8	116596
rno-let-7c	rno-let-7c-2	7	Cdkn2a_v1	25163
rno-let-7c	rno-let-7c-2	7	Kras	24525
rno-let-7c	rno-let-7c-1	11	Gpd1	60666
rno-let-7c	rno-let-7c-1	11	Mycn	298894
rno-let-7c	rno-let-7c-2	7	LOC503116	500562
rno-let-7c	rno-let-7c-1	11	Tp53	24842
rno-let-7c	rno-let-7c-1	11	Ghr	25235
rno-let-7c	rno-let-7c-2	7	Dhcr24	298298
rno-let-7c	rno-let-7c-2	7	LOC503116	500562
rno-let-7c	rno-let-7c-1	11	Aqp4	25293
rno-let-7c	rno-let-7c-1	11	NP_001102651.1	499593
rno-let-7c	rno-let-7c-2	7	Pi3	408230
rno-let-7c	rno-let-7c-2	7	LOC503116	500562
rno-let-7c	rno-let-7c-2	7	Kras	24525
rno-let-7c	rno-let-7c-1	11	Akap6	64553
rno-let-7c	rno-let-7c-1	11	LOC503116	500562
rno-let-7c	rno-let-7c-2	7	LOC503116	500562
rno-let-7c	rno-let-7c-1	11	Il10	25325
rno-let-7c	rno-let-7c-2	7	Ptges	59103
rno-let-7c	rno-let-7c-2	7	Scpep1	114861
rno-let-7c	rno-let-7c-1	11	Bcl2	24224
rno-let-7c	rno-let-7c-1	11	LOC503116	500562
rno-let-7c	rno-let-7c-2	7	LOC503116	500562
rno-let-7c	rno-let-7c-2	7	Cdkn1a	114851
rno-let-7c	rno-let-7c-1	11	LOC503116	500562
rno-let-7c	rno-let-7c-2	7	Egfr	24329
rno-let-7c	rno-let-7c-2	7	Kras	24525
rno-let-7c	rno-let-7c-2	7	Mst1	24566
rno-let-7c	rno-let-7c-1	11	Ogt	26295
rno-let-7c	rno-let-7c-1	11	Creb1	81646
rno-let-7c	rno-let-7c-2	7	Cdc34_predicted	299602
rno-let-7c	rno-let-7c-1	11	NOTC1_RAT	25496
rno-let-7c	rno-let-7c-1	11	Foxp1	297480
rno-let-7c	rno-let-7c-2	7	Fgfr1	79114
rno-let-7c	rno-let-7c-2	7	Ephb1	24338
rno-let-7c	rno-let-7c-1	11	Bcl2	24224
rno-let-7c	rno-let-7c-1	11	Cdc34_predicted	299602
rno-let-7c	rno-let-7c-1	11	Dcn	29139
rno-let-7c	rno-let-7c-2	7	LOC503116	500562
rno-let-7c	rno-let-7c-1	11	Cd4	24932
rno-let-7c	rno-let-7c-2	7	Tnf	24835
rno-let-7c	rno-let-7c-2	7	Trim32	313264
rno-let-7c	rno-let-7c-2	7	LOC503116	500562
rno-let-7c	rno-let-7c-1	11	Gnb1	24400
rno-let-7c	rno-let-7c-1	11	LOC503116	500562
rno-let-7c	rno-let-7c-2	7	LOC503116	500562
rno-let-7c	rno-let-7c-1	11	Tp53	24842
rno-let-7c	rno-let-7c-1	11	Gdf8	29152
rno-let-7c	rno-let-7c-2	7	Madd	94193
rno-let-7c	rno-let-7c-2	7	Tp53	24842
rno-let-7c	rno-let-7c-1	11	Syt4	64440
rno-let-7c	rno-let-7c-1	11	LOC503116	500562
rno-let-7c	rno-let-7c-2	7	Scpep1	114861
rno-let-7c	rno-let-7c-2	7	NOTC1_RAT	25496
rno-let-7c	rno-let-7c-2	7	LOC503116	500562
rno-let-7c	rno-let-7c-1	11	Tagln	25123
rno-let-7c	rno-let-7c-1	11	LOC503116	500562
rno-let-7c	rno-let-7c-2	7	Cxcr4	60628
rno-let-7c	rno-let-7c-1	11	Cd4	24932
rno-let-7c	rno-let-7c-2	7	Vsnl1	24877
rno-let-7c	rno-let-7c-2	7	Pgc	24864
rno-let-7c	rno-let-7c-1	11	Myc	24577
rno-let-7c	rno-let-7c-1	11	Ephb1	24338
rno-let-7c	rno-let-7c-2	7	Kras	24525
rno-let-7b	rno-let-7b	7	Akt1	24185
rno-let-7b	rno-let-7b	7	Kras	24525
rno-let-7b	rno-let-7b	7	LOC503116	500562
rno-let-7b	rno-let-7b	7	Slc17a7	116638
rno-let-7b	rno-let-7b	7	Myc	24577
rno-let-7b	rno-let-7b	7	LOC503116	500562
rno-let-7b	rno-let-7b	7	Gdf8	29152
rno-let-7b	rno-let-7b	7	Col1a1	29393
rno-let-7b	rno-let-7b	7	Hmox1	24451
rno-let-7b	rno-let-7b	7	Nol3	85383
rno-let-7b	rno-let-7b	7	LOC503116	500562
rno-let-7b	rno-let-7b	7	Cdkn2a_v1	25163
rno-let-7b	rno-let-7b	7	Mtpn	79215
rno-let-7b	rno-let-7b	7	LOC503116	500562
rno-let-7b	rno-let-7b	7	Cdc34_predicted	299602
rno-let-7b	rno-let-7b	7	Itgb1	24511
rno-let-7b	rno-let-7b	7	Nfyb	25336
rno-let-7b	rno-let-7b	7	Smad5	59328
rno-let-7b	rno-let-7b	7	Ppargc1a	83516
rno-let-7b	rno-let-7b	7	NP_001101181.1	310756
rno-let-7b	rno-let-7b	7	Pten	50557
rno-let-7b	rno-let-7b	7	Il6	24498
rno-let-7b	rno-let-7b	7	LOC503116	500562
rno-let-7b	rno-let-7b	7	Mgst1	171341
rno-let-7b	rno-let-7b	7	Myc	24577
rno-let-7b	rno-let-7b	7	Tp53	24842
rno-let-7b	rno-let-7b	7	LOC503116	500562
rno-let-7b	rno-let-7b	7	NP_001099184.1	24881
rno-let-7b	rno-let-7b	7	MGC124653	501157
rno-let-7b	rno-let-7b	7	Hyou1	192235
rno-let-7b	rno-let-7b	7	Slc7a1	25648
rno-let-7b	rno-let-7b	7	Egfr	24329
rno-let-7b	rno-let-7b	7	Usp1	313387
rno-let-7b	rno-let-7b	7	Zeb1	25705
rno-let-7b	rno-let-7b	7	Tp53	24842
rno-let-7b	rno-let-7b	7	Vim	81818
rno-let-7b	rno-let-7b	7	F2	29251
rno-let-7b	rno-let-7b	7	Smad4	50554
rno-let-7b	rno-let-7b	7	Hand1	59112
rno-let-7b	rno-let-7b	7	Bcl2	24224
rno-let-7b	rno-let-7b	7	Aqp4	25293
rno-let-7b	rno-let-7b	7	LOC503116	500562
rno-let-7b	rno-let-7b	7	Fn1	25661
rno-let-7b	rno-let-7b	7	Gpd1	60666
rno-let-7b	rno-let-7b	7	Cdc34_predicted	299602
rno-let-7b	rno-let-7b	7	Tp53	24842
rno-let-7b	rno-let-7b	7	LOC503116	500562
rno-let-7b	rno-let-7b	7	Wisp2	29576
rno-let-7b	rno-let-7b	7	Ddit3	29467
rno-let-7b	rno-let-7b	7	Akap6	64553
rno-let-7b	rno-let-7b	7	Kcnh8	246325
rno-let-7b	rno-let-7b	7	LOC503116	500562
rno-let-7b	rno-let-7b	7	C1qbp	29681
rno-let-7b	rno-let-7b	7	Pgc	24864
rno-let-7b	rno-let-7b	7	Bcl2	24224
rno-let-7b	rno-let-7b	7	Ogt	26295
rno-let-7b	rno-let-7b	7	LOC503116	500562
rno-let-7b	rno-let-7b	7	Smad3	25631
rno-let-7b	rno-let-7b	7	Foxp1	297480
rno-let-7b	rno-let-7b	7	Sparcl1	25434
rno-let-7b	rno-let-7b	7	Syt4	64440
rno-let-7b	rno-let-7b	7	Stat3	25125
rno-let-7b	rno-let-7b	7	Grb2	81504
rno-let-7b	rno-let-7b	7	Gnb1	24400
rno-let-7b	rno-let-7b	7	Kitl	60427
rno-let-7b	rno-let-7b	7	Kras	24525
rno-let-7b	rno-let-7b	7	Egfr	24329
rno-let-7b	rno-let-7b	7	Kras	24525
rno-let-7b	rno-let-7b	7	Cebpb	24253
rno-let-7b	rno-let-7b	7	Tagln	25123
rno-let-7b	rno-let-7b	7	Hnf4a	25735
rno-let-7b	rno-let-7b	7	LOC503116	500562
rno-let-7b	rno-let-7b	7	Adipor2	312670
rno-let-7b	rno-let-7b	7	LOC503116	500562
rno-let-7b	rno-let-7b	7	Socs1	252971
rno-let-7b	rno-let-7b	7	Tpm1_v7	24851
rno-let-7b	rno-let-7b	7	Ephb1	24338
rno-let-7b	rno-let-7b	7	Hmga1	117062
rno-let-7b	rno-let-7b	7	LOC503116	500562
rno-let-7b	rno-let-7b	7	Egfr	24329
rno-let-7b	rno-let-7b	7	Hmox1	24451
rno-let-7b	rno-let-7b	7	NP_001101181.1	310756
rno-let-7b	rno-let-7b	7	Mapk3	50689
rno-let-7b	rno-let-7b	7	Mapre1	114764
rno-let-7b	rno-let-7b	7	Myc	24577
rno-let-7b	rno-let-7b	7	LOC503116	500562
rno-let-7b	rno-let-7b	7	Kras	24525
rno-let-7b	rno-let-7b	7	Dcn	29139
rno-let-7b	rno-let-7b	7	Cdc34_predicted	299602
rno-let-7b	rno-let-7b	7	Acvr1	79558
rno-let-7b	rno-let-7b	7	Egfr	24329
rno-let-7b	rno-let-7b	7	Il10	25325
rno-let-7b	rno-let-7b	7	Vamp3	29528
rno-let-7b	rno-let-7b	7	LOC503116	500562
rno-let-7b	rno-let-7b	7	Tp53	24842
rno-let-7b	rno-let-7b	7	Mapk1	116590
rno-let-7b	rno-let-7b	7	Pten	50557
rno-let-7b	rno-let-7b	7	Tp53	24842
rno-let-7b	rno-let-7b	7	Kras	24525
rno-let-7b	rno-let-7b	7	Kras	24525
rno-let-7b	rno-let-7b	7	Gmfb	81661
rno-let-7b	rno-let-7b	7	Tp53	24842
rno-let-7b	rno-let-7b	7	Myc	24577
rno-let-7b	rno-let-7b	7	NOTC1_RAT	25496
rno-let-7b	rno-let-7b	7	Nr4a1	79240
rno-let-7b	rno-let-7b	7	Myc	24577
rno-let-7b	rno-let-7b	7	Kras	24525
rno-let-7b	rno-let-7b	7	LOC503116	500562
rno-let-7b	rno-let-7b	7	NP_001102651.1	499593
rno-let-7b	rno-let-7b	7	NP_001102651.1	499593
rno-let-7b	rno-let-7b	7	Stx1a	116470
rno-let-7b	rno-let-7b	7	Kras	24525
rno-let-7b	rno-let-7b	7	Cd4	24932
rno-let-7b	rno-let-7b	7	Jak2	24514
rno-let-7b	rno-let-7b	7	LOC503116	500562
rno-let-7b	rno-let-7b	7	LOC503116	500562
rno-let-7b	rno-let-7b	7	Fgf16	60464
rno-let-7b	rno-let-7b	7	Lancl1	114515
rno-let-7b	rno-let-7b	7	Bcl2	24224
rno-let-7b	rno-let-7b	7	LOC503116	500562
rno-let-7b	rno-let-7b	7	Bcl2	24224
rno-let-7b	rno-let-7b	7	Adora1	29290
rno-let-7b	rno-let-7b	7	Myc	24577
rno-let-7b	rno-let-7b	7	NP_001100647.1	304809
rno-let-7b	rno-let-7b	7	RGD1303066	361789
rno-let-7b	rno-let-7b	7	Mmp9	81687
rno-let-7b	rno-let-7b	7	Hmga1	117062
rno-let-7b	rno-let-7b	7	Scpep1	114861
rno-let-7b	rno-let-7b	7	Cxcr4	60628
rno-let-7b	rno-let-7b	7	LOC503116	500562
rno-let-7b	rno-let-7b	7	LOC503116	500562
rno-let-7b	rno-let-7b	7	Scn3a	497770
rno-let-7b	rno-let-7b	7	LOC503116	500562
rno-let-7b	rno-let-7b	7	Nol3	85383
rno-let-7b	rno-let-7b	7	Myc	24577
rno-let-7b	rno-let-7b	7	LOC503116	500562
rno-let-7b	rno-let-7b	7	Spna2	64159
rno-let-7b	rno-let-7b	7	Capn8	170808
rno-let-7b	rno-let-7b	7	Scpep1	114861
rno-let-7b	rno-let-7b	7	BCLX_RAT	24888
rno-let-7b	rno-let-7b	7	Tp53	24842
rno-let-7b	rno-let-7b	7	Bcl2	24224
rno-let-7b	rno-let-7b	7	LOC503116	500562
rno-let-7b	rno-let-7b	7	CPG2	499010
rno-let-7b	rno-let-7b	7	Kras	24525
rno-let-7b	rno-let-7b	7	Ccne1	25729
rno-let-7b	rno-let-7b	7	Clock	60447
rno-let-7b	rno-let-7b	7	Cdkn2a_v1	25163
rno-let-7b	rno-let-7b	7	Kras	24525
rno-let-7b	rno-let-7b	7	Akt1	24185
rno-let-7b	rno-let-7b	7	LOC503116	500562
rno-let-7b	rno-let-7b	7	Gad1	24379
rno-let-7b	rno-let-7b	7	Kcnj16	29719
rno-let-7b	rno-let-7b	7	NP_001102651.1	499593
rno-let-7b	rno-let-7b	7	LOC503116	500562
rno-let-7b	rno-let-7b	7	Pi3	408230
rno-let-7b	rno-let-7b	7	Ccr4	171054
rno-let-7b	rno-let-7b	7	Tp53	24842
rno-let-7b	rno-let-7b	7	Dhcr24	298298
rno-let-7b	rno-let-7b	7	Kras	24525
rno-let-7b	rno-let-7b	7	Mst1	24566
rno-let-7b	rno-let-7b	7	Igf1r	25718
rno-let-7b	rno-let-7b	7	Myc	24577
rno-let-7b	rno-let-7b	7	LOC503116	500562
rno-let-7b	rno-let-7b	7	Ptges	59103
rno-let-7b	rno-let-7b	7	LOC503116	500562
rno-let-7b	rno-let-7b	7	LOC503116	500562
rno-let-7b	rno-let-7b	7	RGD1305061	291966
rno-let-7b	rno-let-7b	7	Trim32	313264
rno-let-7b	rno-let-7b	7	Mst1	24566
rno-let-7b	rno-let-7b	7	Mmp14	81707
rno-let-7b	rno-let-7b	7	Fgfr1	79114
rno-let-7b	rno-let-7b	7	LOC503116	500562
rno-let-7b	rno-let-7b	7	LOC503116	500562
rno-let-7b	rno-let-7b	7	Clu	24854
rno-let-7b	rno-let-7b	7	Scpep1	114861
rno-let-7b	rno-let-7b	7	Scpep1	114861
rno-let-7b	rno-let-7b	7	Slc25a10	170943
rno-let-7b	rno-let-7b	7	Madd	94193
rno-let-7b	rno-let-7b	7	LOC503116	500562
rno-let-7b	rno-let-7b	7	NP_001102171.1	362686
rno-let-7b	rno-let-7b	7	Scpep1	114861
rno-let-7b	rno-let-7b	7	Tnf	24835
rno-let-7b	rno-let-7b	7	Stat3	25125
rno-let-7b	rno-let-7b	7	Vsnl1	24877
rno-let-7b	rno-let-7b	7	Tp53	24842
rno-let-7b	rno-let-7b	7	LOC503116	500562
rno-let-7b	rno-let-7b	7	LOC503116	500562
rno-let-7b	rno-let-7b	7	Rdx	315655
rno-let-7b	rno-let-7b	7	Scpep1	114861
rno-let-7b	rno-let-7b	7	Mapk3	50689
rno-let-7b	rno-let-7b	7	Dclk1	83825
rno-let-7b	rno-let-7b	7	NOTC1_RAT	25496
rno-let-7b	rno-let-7b	7	MBP_RAT	24547
rno-let-7b	rno-let-7b	7	Cd4	24932
rno-let-7b	rno-let-7b	7	Bcl2	24224
rno-let-7b	rno-let-7b	7	Ephb1	24338
rno-let-7b	rno-let-7b	7	Ifng	25712
rno-let-7b	rno-let-7b	7	Klf15	85497
rno-let-7b	rno-let-7b	7	Cdkn2a_v1	25163
rno-let-7b	rno-let-7b	7	Stat3	25125
rno-let-7b	rno-let-7b	7	Ghr	25235
rno-let-7b	rno-let-7b	7	Birc2	60371
rno-let-7b	rno-let-7b	7	Acvr2a	29263
rno-let-7b	rno-let-7b	7	Pten	50557
rno-let-7b	rno-let-7b	7	Golph3	78961
rno-let-7b	rno-let-7b	7	Mycn	298894
rno-let-7b	rno-let-7b	7	Kras	24525
rno-let-7b	rno-let-7b	7	Ahr	25690
rno-let-7b	rno-let-7b	7	Pgc	24864
rno-let-7b	rno-let-7b	7	Fas	246097
rno-let-7b	rno-let-7b	7	Neurod1	29458
rno-let-7b	rno-let-7b	7	LOC503116	500562
rno-let-7b	rno-let-7b	7	NOTC1_RAT	25496
rno-let-7b	rno-let-7b	7	Socs3	89829
rno-let-7b	rno-let-7b	7	Fmr1	24948
rno-miR-125a-3p	rno-mir-125a	1	Apc	24205
rno-miR-125a-3p	rno-mir-125a	1	Ccl5	81780
rno-miR-125a-3p	rno-mir-125a	1	Fgf2	54250
rno-miR-125a-3p	rno-mir-125a	1	Rhebl1	359959
rno-miR-125a-3p	rno-mir-125a	1	Ctnnb1	84353
rno-miR-125a-3p	rno-mir-125a	1	Ctnnb1	84353
rno-miR-125a-3p	rno-mir-125a	1	Akt1	24185
rno-miR-125a-3p	rno-mir-125a	1	Tnfsf11	117516
rno-miR-125a-3p	rno-mir-125a	1	Tp53	24842
rno-miR-125a-3p	rno-mir-125a	1	NP_001102651.1	499593
rno-miR-125a-3p	rno-mir-125a	1	Ephb1	24338
rno-miR-125a-3p	rno-mir-125a	1	Fmr1	24948
rno-miR-125a-3p	rno-mir-125a	1	NP_001102318.1	363854
rno-miR-125a-3p	rno-mir-125a	1	LOC503116	500562
rno-miR-125a-3p	rno-mir-125a	1	LOC690999	314616
rno-miR-125a-3p	rno-mir-125a	1	Camp	316010
rno-miR-125a-3p	rno-mir-125a	1	NP_001101181.1	310756
rno-miR-125a-3p	rno-mir-125a	1	Egfr	24329
rno-miR-125a-3p	rno-mir-125a	1	Mapk14	81649
rno-miR-125a-3p	rno-mir-125a	1	Ppt2	54398
rno-miR-125a-3p	rno-mir-125a	1	Dlgh4	29495
rno-miR-125a-3p	rno-mir-125a	1	Ntrk3	29613
rno-miR-125a-3p	rno-mir-125a	1	Bcl2	24224
rno-miR-125a-3p	rno-mir-125a	1	Mapk3	50689
rno-miR-125a-3p	rno-mir-125a	1	Tor2a	362112
rno-miR-125a-3p	rno-mir-125a	1	Cxcr4	60628
rno-miR-125a-3p	rno-mir-125a	1	Akt1	24185
rno-miR-125a-3p	rno-mir-125a	1	Tp53	24842
rno-miR-125a-3p	rno-mir-125a	1	Rela	309165
rno-miR-125a-3p	rno-mir-125a	1	Jub	85265
rno-miR-125a-3p	rno-mir-125a	1	Itch	311567
rno-miR-125a-3p	rno-mir-125a	1	Bcl2	24224
rno-miR-125a-3p	rno-mir-125a	1	Tp53	24842
rno-miR-125a-3p	rno-mir-125a	1	NP_001102471.1	367092
rno-miR-125a-3p	rno-mir-125a	1	NP_001101720.1	317382
rno-miR-125a-3p	rno-mir-125a	1	Tp53	24842
rno-miR-125a-3p	rno-mir-125a	1	Gadd45b	299626
rno-miR-125a-3p	rno-mir-125a	1	Abtb1	297432
rno-miR-125a-3p	rno-mir-125a	1	Cd2	497761
rno-miR-125a-3p	rno-mir-125a	1	Bcl2	24224
rno-miR-125a-3p	rno-mir-125a	1	Jund	24518
rno-miR-125a-3p	rno-mir-125a	1	Apln	58812
rno-miR-125a-3p	rno-mir-125a	1	Cd4	24932
rno-miR-125a-3p	rno-mir-125a	1	Tp53	24842
rno-miR-125a-3p	rno-mir-125a	1	Bcl2	24224
rno-miR-125a-3p	rno-mir-125a	1	LOC503116	500562
rno-miR-1224	rno-miR-1224	11	Mdh1b	316444
rno-miR-1224	rno-miR-1224	11	Fam211a	691777
rno-miR-1224	rno-miR-1224	11	Cdip1	360480
rno-miR-1224	rno-miR-1224	11	Shisa7	691429
rno-miR-1224	rno-miR-1224	11	Mapk4	54268
rno-miR-1224	rno-miR-1224	11	Nova1	298992
rno-miR-1224	rno-miR-1224	11	Prpf4b	291078
rno-miR-1224	rno-miR-1224	11	Vash2	498309
rno-miR-1224	rno-miR-1224	11	Klf12	306110
rno-miR-1224	rno-miR-1224	11	Ppp1r9b	84686
rno-miR-1224	rno-miR-1224	11	Tgfbr3l	688681
rno-miR-1224	rno-miR-1224	11	Gabarapl2	64670
rno-miR-1224	rno-miR-1224	11	Pitpnm3	287467
rno-miR-1224	rno-miR-1224	11	LOC102553904	102553904
rno-miR-1224	rno-miR-1224	11	Copb1	114023
rno-miR-1224	rno-miR-1224	11	Lrrc47	362672
rno-miR-1224	rno-miR-1224	11	Rb1	24708
rno-miR-1224	rno-miR-1224	11	Cyp11b1	500892
rno-miR-1224	rno-miR-1224	11	Mrpl47	294963
rno-miR-1224	rno-miR-1224	11	Msl1	303514
rno-miR-1224	rno-miR-1224	11	Camk2d	24246
rno-miR-1224	rno-miR-1224	11	Cnot8	363603
rno-miR-1224	rno-miR-1224	11	Skap1	286975
rno-miR-1224	rno-miR-1224	11	RGD1306271	312246
rno-miR-1224	rno-miR-1224	11	Snai3	307919
rno-miR-1224	rno-miR-1224	11	Treml2	680844
rno-miR-1224	rno-miR-1224	11	Tldc1	307901
rno-miR-1224	rno-miR-1224	11	Hgs	56084
rno-miR-1224	rno-miR-1224	11	Becn1	114558
rno-miR-1224	rno-miR-1224	11	RGD1566251	299668
rno-miR-1224	rno-miR-1224	11	Psme4	498433
rno-miR-1224	rno-miR-1224	11	Wnt4	84426
rno-miR-1224	rno-miR-1224	11	Rab19	500088
rno-miR-1224	rno-miR-1224	11	Zfp275	293849
rno-miR-1224	rno-miR-1224	11	MGC112715	690899
rno-miR-1224	rno-miR-1224	11	Usp54	408223
rno-miR-1224	rno-miR-1224	11	LOC100910102	100910102
rno-miR-1224	rno-miR-1224	11	Traf2	311786
rno-miR-1224	rno-miR-1224	11	LOC102550124	102550124
rno-miR-1224	rno-miR-1224	11	Prickle2	312563
rno-miR-1224	rno-miR-1224	11	Lbp	29469
rno-miR-1224	rno-miR-1224	11	Klhl7	362303
rno-miR-1224	rno-miR-1224	11	Thrb	24831
rno-miR-1224	rno-miR-1224	11	Lias	305348
rno-miR-1224	rno-miR-1224	11	Chic1	363484
rno-miR-1224	rno-miR-1224	11	Nubp2	287125
rno-miR-1224	rno-miR-1224	11	Gtdc1	362129
rno-miR-1224	rno-miR-1224	11	LOC678772	678772
rno-miR-1224	rno-miR-1224	11	Tmed7	252889
rno-miR-1224	rno-miR-1224	11	Tmem55a	362490
rno-miR-1224	rno-miR-1224	11	Tspan3	300733
rno-miR-99b	rno-mir-99b	1	Mmp9	81687
rno-miR-99b	rno-mir-99b	1	Scn3a	497770
rno-miR-99b	rno-mir-99b	1	Frap1	56718
rno-miR-99b	rno-mir-99b	1	Capn8	170808
rno-miR-99b	rno-mir-99b	1	CPG2	499010
rno-miR-99b	rno-mir-99b	1	Kcnj16	29719
rno-miR-99b	rno-mir-99b	1	Gad1	24379
rno-miR-99b	rno-mir-99b	1	Frap1	56718
rno-miR-99b	rno-mir-99b	1	Dhcr24	298298
rno-miR-99b	rno-mir-99b	1	Ptges	59103
rno-miR-99b	rno-mir-99b	1	Akt1	24185
rno-miR-99b	rno-mir-99b	1	Fgfr1	79114
rno-miR-99b	rno-mir-99b	1	Vsnl1	24877
rno-miR-99b	rno-mir-99b	1	Madd	94193
rno-miR-99b	rno-mir-99b	1	Itch	311567
rno-miR-99b	rno-mir-99b	1	Dclk1	83825
rno-miR-99b	rno-mir-99b	1	Golph3	78961
rno-miR-99b	rno-mir-99b	1	Klf15	85497
rno-miR-99b	rno-mir-99b	1	Il6	24498
rno-miR-99b	rno-mir-99b	1	Neurod1	29458
rno-miR-99b	rno-mir-99b	1	Nol3	85383
rno-miR-99b	rno-mir-99b	1	Slc17a7	116638
rno-miR-99b	rno-mir-99b	1	Samsn1	170637
rno-miR-99b	rno-mir-99b	1	Itgb1	24511
rno-miR-99b	rno-mir-99b	1	Hyou1	192235
rno-miR-99b	rno-mir-99b	1	Mgst1	171341
rno-miR-99b	rno-mir-99b	1	Fas	246097
rno-miR-99b	rno-mir-99b	1	Vim	81818
rno-miR-99b	rno-mir-99b	1	Aqp4	25293
rno-miR-99b	rno-mir-99b	1	Akap6	64553
rno-miR-99b	rno-mir-99b	1	Gpd1	60666
rno-miR-99b	rno-mir-99b	1	Frap1	56718
rno-miR-99b	rno-mir-99b	1	Ogt	26295
rno-miR-99b	rno-mir-99b	1	Syt4	64440
rno-miR-99b	rno-mir-99b	1	Tagln	25123
rno-miR-99b	rno-mir-99b	1	Gnb1	24400
rno-miR-99b	rno-mir-99b	1	Npepps	50558
rno-miR-99b	rno-mir-99b	1	Tpm1_v7	24851
rno-miR-99b	rno-mir-99b	1	Hmox1	24451
rno-miR-99b	rno-mir-99b	1	Acvr1	79558
rno-miR-99b	rno-mir-99b	1	Mapre1	114764
rno-miR-99b	rno-mir-99b	1	Cd80	25408
rno-miR-99b	rno-mir-99b	1	Mapk1	116590
rno-miR-99b	rno-mir-99b	1	Gmfb	81661
rno-miR-99b	rno-mir-99b	1	Nr4a1	79240
rno-miR-99b	rno-mir-99b	1	Stx1a	116470
rno-miR-99b	rno-mir-99b	1	Igf1r	25718
rno-miR-99b	rno-mir-99b	1	Fgf16	60464
rno-miR-99b	rno-mir-99b	1	Adora1	29290
rno-miR-330	rno-mir-330	1	Akt1	24185
rno-miR-330	rno-mir-330	1	Cd44	25406
rno-miR-320	rno-mir-320	15	Adora1	29290
rno-miR-320	rno-mir-320	15	Mmp9	81687
rno-miR-320	rno-mir-320	15	Scn3a	497770
rno-miR-320	rno-mir-320	15	MGC124653	501157
rno-miR-320	rno-mir-320	15	Capn8	170808
rno-miR-320	rno-mir-320	15	CPG2	499010
rno-miR-320	rno-mir-320	15	Kcnj16	29719
rno-miR-320	rno-mir-320	15	Gad1	24379
rno-miR-320	rno-mir-320	15	Ddit3	29467
rno-miR-320	rno-mir-320	15	Dhcr24	298298
rno-miR-320	rno-mir-320	15	Ptges	59103
rno-miR-320	rno-mir-320	15	Polr3d	306012
rno-miR-320	rno-mir-320	15	Fgfr1	79114
rno-miR-320	rno-mir-320	15	Cebpb	24253
rno-miR-320	rno-mir-320	15	Madd	94193
rno-miR-320	rno-mir-320	15	Vsnl1	24877
rno-miR-320	rno-mir-320	15	Bcl2	24224
rno-miR-320	rno-mir-320	15	Dclk1	83825
rno-miR-320	rno-mir-320	15	Bcl2	24224
rno-miR-320	rno-mir-320	15	Klf15	85497
rno-miR-320	rno-mir-320	15	Golph3	78961
rno-miR-320	rno-mir-320	15	Tp53	24842
rno-miR-320	rno-mir-320	15	Neurod1	29458
rno-miR-320	rno-mir-320	15	Faslg	25385
rno-miR-320	rno-mir-320	15	Slc17a7	116638
rno-miR-320	rno-mir-320	15	Nol3	85383
rno-miR-320	rno-mir-320	15	Npc2	286898
rno-miR-320	rno-mir-320	15	Itgb1	24511
rno-miR-320	rno-mir-320	15	Hspb6	192245
rno-miR-320	rno-mir-320	15	Mgst1	171341
rno-miR-320	rno-mir-320	15	Pten	50557
rno-miR-320	rno-mir-320	15	Hyou1	192235
rno-miR-320	rno-mir-320	15	Hspb6	192245
rno-miR-320	rno-mir-320	15	Vim	81818
rno-miR-320	rno-mir-320	15	Pten	50557
rno-miR-320	rno-mir-320	15	Gpd1	60666
rno-miR-320	rno-mir-320	15	Aqp4	25293
rno-miR-320	rno-mir-320	15	Akap6	64553
rno-miR-320	rno-mir-320	15	Akt1	24185
rno-miR-320	rno-mir-320	15	Ogt	26295
rno-miR-320	rno-mir-320	15	Pdcd4	64031
rno-miR-320	rno-mir-320	15	Gnb1	24400
rno-miR-320	rno-mir-320	15	Syt4	64440
rno-miR-320	rno-mir-320	15	Tagln	25123
rno-miR-320	rno-mir-320	15	Slc2a4	25139
rno-miR-320	rno-mir-320	15	Tpm1_v7	24851
rno-miR-320	rno-mir-320	15	Col1a1	29393
rno-miR-320	rno-mir-320	15	Hmox1	24451
rno-miR-320	rno-mir-320	15	Mapre1	114764
rno-miR-320	rno-mir-320	15	Acvr1	79558
rno-miR-320	rno-mir-320	15	Ccl5	81780
rno-miR-320	rno-mir-320	15	Mapk1	116590
rno-miR-320	rno-mir-320	15	Arpp19	60336
rno-miR-320	rno-mir-320	15	Gmfb	81661
rno-miR-320	rno-mir-320	15	Nr4a1	79240
rno-miR-320	rno-mir-320	15	Stx1a	116470
rno-miR-320	rno-mir-320	15	Hmox1	24451
rno-miR-320	rno-mir-320	15	Fgf16	60464
rno-miR-320	rno-mir-320	15	Cd44	25406
rno-miR-30c	rno-mir-30c-2	9	Tpm1_v7	24851
rno-miR-30c	rno-mir-30c-2	9	Smad2	29357
rno-miR-30c	rno-mir-30c-1	5	Ogt	26295
rno-miR-30c	rno-mir-30c-1	5	Tgfbr1	29591
rno-miR-30c	rno-mir-30c-2	9	Mapre1	114764
rno-miR-30c	rno-mir-30c-1	5	Syt4	64440
rno-miR-30c	rno-mir-30c-2	9	Hmox1	24451
rno-miR-30c	rno-mir-30c-2	9	Cxcl12	24772
rno-miR-30c	rno-mir-30c-1	5	Gnb1	24400
rno-miR-30c	rno-mir-30c-1	5	Inhba	29200
rno-miR-30c	rno-mir-30c-1	5	Cd44	25406
rno-miR-30c	rno-mir-30c-2	9	Egfr	24329
rno-miR-30c	rno-mir-30c-1	5	Tagln	25123
rno-miR-30c	rno-mir-30c-2	9	Acvr1	79558
rno-miR-30c	rno-mir-30c-2	9	Mapk1	116590
rno-miR-30c	rno-mir-30c-2	9	Gria2	29627
rno-miR-30c	rno-mir-30c-1	5	Tpm1_v7	24851
rno-miR-30c	rno-mir-30c-1	5	Smad2	29357
rno-miR-30c	rno-mir-30c-2	9	Nr4a1	79240
rno-miR-30c	rno-mir-30c-1	5	Hmox1	24451
rno-miR-30c	rno-mir-30c-2	9	Gmfb	81661
rno-miR-30c	rno-mir-30c-2	9	Spna2	64159
rno-miR-30c	rno-mir-30c-1	5	Mapre1	114764
rno-miR-30c	rno-mir-30c-1	5	Egfr	24329
rno-miR-30c	rno-mir-30c-1	5	Cxcl12	24772
rno-miR-30c	rno-mir-30c-2	9	Ren1	24715
rno-miR-30c	rno-mir-30c-1	5	Acvr1	79558
rno-miR-30c	rno-mir-30c-2	9	Stx1a	116470
rno-miR-30c	rno-mir-30c-2	9	Fgf16	60464
rno-miR-30c	rno-mir-30c-2	9	Id1	25261
rno-miR-30c	rno-mir-30c-1	5	Mapk1	116590
rno-miR-30c	rno-mir-30c-1	5	Gria2	29627
rno-miR-30c	rno-mir-30c-2	9	Mmp9	81687
rno-miR-30c	rno-mir-30c-1	5	Gmfb	81661
rno-miR-30c	rno-mir-30c-2	9	Adora1	29290
rno-miR-30c	rno-mir-30c-2	9	Tp53	24842
rno-miR-30c	rno-mir-30c-1	5	Nr4a1	79240
rno-miR-30c	rno-mir-30c-1	5	Ren1	24715
rno-miR-30c	rno-mir-30c-1	5	Spna2	64159
rno-miR-30c	rno-mir-30c-2	9	Tp53	24842
rno-miR-30c	rno-mir-30c-1	5	Stx1a	116470
rno-miR-30c	rno-mir-30c-2	9	Scn3a	497770
rno-miR-30c	rno-mir-30c-2	9	Capn8	170808
rno-miR-30c	rno-mir-30c-2	9	NP_001102651.1	499593
rno-miR-30c	rno-mir-30c-1	5	Fgf16	60464
rno-miR-30c	rno-mir-30c-1	5	Id1	25261
rno-miR-30c	rno-mir-30c-2	9	Kcnj16	29719
rno-miR-30c	rno-mir-30c-1	5	Adora1	29290
rno-miR-30c	rno-mir-30c-2	9	CPG2	499010
rno-miR-30c	rno-mir-30c-2	9	Myc	24577
rno-miR-30c	rno-mir-30c-1	5	Mmp9	81687
rno-miR-30c	rno-mir-30c-2	9	Gad1	24379
rno-miR-30c	rno-mir-30c-1	5	Tp53	24842
rno-miR-30c	rno-mir-30c-1	5	Tp53	24842
rno-miR-30c	rno-mir-30c-2	9	Syt1	25716
rno-miR-30c	rno-mir-30c-1	5	Scn3a	497770
rno-miR-30c	rno-mir-30c-2	9	Dhcr24	298298
rno-miR-30c	rno-mir-30c-2	9	LOC503116	500562
rno-miR-30c	rno-mir-30c-1	5	Capn8	170808
rno-miR-30c	rno-mir-30c-1	5	NP_001102651.1	499593
rno-miR-30c	rno-mir-30c-2	9	Nfyb	25336
rno-miR-30c	rno-mir-30c-1	5	CPG2	499010
rno-miR-30c	rno-mir-30c-2	9	Ptges	59103
rno-miR-30c	rno-mir-30c-2	9	Serpine1	24617
rno-miR-30c	rno-mir-30c-1	5	Kcnj16	29719
rno-miR-30c	rno-mir-30c-2	9	Fgfr1	79114
rno-miR-30c	rno-mir-30c-1	5	Syt1	25716
rno-miR-30c	rno-mir-30c-1	5	Myc	24577
rno-miR-30c	rno-mir-30c-2	9	Tp53	24842
rno-miR-30c	rno-mir-30c-1	5	Gad1	24379
rno-miR-30c	rno-mir-30c-2	9	Madd	94193
rno-miR-30c	rno-mir-30c-2	9	BCLX_RAT	24888
rno-miR-30c	rno-mir-30c-1	5	Dhcr24	298298
rno-miR-30c	rno-mir-30c-1	5	LOC503116	500562
rno-miR-30c	rno-mir-30c-2	9	F2	29251
rno-miR-30c	rno-mir-30c-1	5	Ptges	59103
rno-miR-30c	rno-mir-30c-2	9	Vsnl1	24877
rno-miR-30c	rno-mir-30c-2	9	Nol3	85383
rno-miR-30c	rno-mir-30c-1	5	Nfyb	25336
rno-miR-30c	rno-mir-30c-2	9	Dclk1	83825
rno-miR-30c	rno-mir-30c-1	5	Tp53	24842
rno-miR-30c	rno-mir-30c-1	5	Serpine1	24617
rno-miR-30c	rno-mir-30c-2	9	Bcl2	24224
rno-miR-30c	rno-mir-30c-1	5	Fgfr1	79114
rno-miR-30c	rno-mir-30c-2	9	Klf15	85497
rno-miR-30c	rno-mir-30c-2	9	Rela	309165
rno-miR-30c	rno-mir-30c-1	5	Madd	94193
rno-miR-30c	rno-mir-30c-1	5	BCLX_RAT	24888
rno-miR-30c	rno-mir-30c-2	9	Ephb1	24338
rno-miR-30c	rno-mir-30c-1	5	Vsnl1	24877
rno-miR-30c	rno-mir-30c-2	9	Golph3	78961
rno-miR-30c	rno-mir-30c-1	5	F2	29251
rno-miR-30c	rno-mir-30c-2	9	Neurod1	29458
rno-miR-30c	rno-mir-30c-1	5	Bcl2	24224
rno-miR-30c	rno-mir-30c-1	5	Nol3	85383
rno-miR-30c	rno-mir-30c-2	9	Birc4	63879
rno-miR-30c	rno-mir-30c-1	5	Dclk1	83825
rno-miR-30c	rno-mir-30c-2	9	Slc17a7	116638
rno-miR-30c	rno-mir-30c-2	9	Xpo5_predicted	363194
rno-miR-30c	rno-mir-30c-2	9	Snca	29219
rno-miR-30c	rno-mir-30c-1	5	Klf15	85497
rno-miR-30c	rno-mir-30c-1	5	Rela	309165
rno-miR-30c	rno-mir-30c-2	9	Pten	50557
rno-miR-30c	rno-mir-30c-1	5	Golph3	78961
rno-miR-30c	rno-mir-30c-2	9	Nol3	85383
rno-miR-30c	rno-mir-30c-1	5	Ephb1	24338
rno-miR-30c	rno-mir-30c-2	9	Itgb1	24511
rno-miR-30c	rno-mir-30c-2	9	Akt1	24185
rno-miR-30c	rno-mir-30c-1	5	Neurod1	29458
rno-miR-30c	rno-mir-30c-1	5	Birc4	63879
rno-miR-30c	rno-mir-30c-2	9	Mgst1	171341
rno-miR-30c	rno-mir-30c-1	5	Xpo5_predicted	363194
rno-miR-30c	rno-mir-30c-2	9	NOTC1_RAT	25496
rno-miR-30c	rno-mir-30c-2	9	Cbfb	361391
rno-miR-30c	rno-mir-30c-1	5	Slc17a7	116638
rno-miR-30c	rno-mir-30c-1	5	Pten	50557
rno-miR-30c	rno-mir-30c-1	5	Snca	29219
rno-miR-30c	rno-mir-30c-2	9	Runx1	50662
rno-miR-30c	rno-mir-30c-1	5	Nol3	85383
rno-miR-30c	rno-mir-30c-2	9	Hyou1	192235
rno-miR-30c	rno-mir-30c-2	9	Vim	81818
rno-miR-30c	rno-mir-30c-2	9	Met	24553
rno-miR-30c	rno-mir-30c-1	5	Itgb1	24511
rno-miR-30c	rno-mir-30c-1	5	Akt1	24185
rno-miR-30c	rno-mir-30c-2	9	Gpd1	60666
rno-miR-30c	rno-mir-30c-1	5	NOTC1_RAT	25496
rno-miR-30c	rno-mir-30c-2	9	Aqp4	25293
rno-miR-30c	rno-mir-30c-2	9	Fgf2	54250
rno-miR-30c	rno-mir-30c-1	5	Mgst1	171341
rno-miR-30c	rno-mir-30c-1	5	Runx1	50662
rno-miR-30c	rno-mir-30c-1	5	Cbfb	361391
rno-miR-30c	rno-mir-30c-2	9	Abcb1b	24646
rno-miR-30c	rno-mir-30c-1	5	Hyou1	192235
rno-miR-30c	rno-mir-30c-2	9	Akap6	64553
rno-miR-30c	rno-mir-30c-2	9	Ogt	26295
rno-miR-30c	rno-mir-30c-2	9	Tgfbr1	29591
rno-miR-30c	rno-mir-30c-1	5	Vim	81818
rno-miR-30c	rno-mir-30c-1	5	Met	24553
rno-miR-30c	rno-mir-30c-2	9	Gnb1	24400
rno-miR-30c	rno-mir-30c-1	5	Aqp4	25293
rno-miR-30c	rno-mir-30c-2	9	Syt4	64440
rno-miR-30c	rno-mir-30c-2	9	Cd44	25406
rno-miR-30c	rno-mir-30c-1	5	Gpd1	60666
rno-miR-30c	rno-mir-30c-1	5	Abcb1b	24646
rno-miR-30c	rno-mir-30c-1	5	Fgf2	54250
rno-miR-30c	rno-mir-30c-2	9	Inhba	29200
rno-miR-30c	rno-mir-30c-1	5	Akap6	64553
rno-miR-30c	rno-mir-30c-2	9	Tagln	25123
rno-miR-30a	rno-mir-30a	9	Gpd1	60666
rno-miR-30a	rno-mir-30a	9	Aqp4	25293
rno-miR-30a	rno-mir-30a	9	Anxa3	25291
rno-miR-30a	rno-mir-30a	9	Krt2-7	300242
rno-miR-30a	rno-mir-30a	9	Akap6	64553
rno-miR-30a	rno-mir-30a	9	Cdkn1b	83571
rno-miR-30a	rno-mir-30a	9	Ogt	26295
rno-miR-30a	rno-mir-30a	9	Gnb1	24400
rno-miR-30a	rno-mir-30a	9	Syt4	64440
rno-miR-30a	rno-mir-30a	9	Npy	24604
rno-miR-30a	rno-mir-30a	9	Pdcd4	64031
rno-miR-30a	rno-mir-30a	9	Tagln	25123
rno-miR-30a	rno-mir-30a	9	Kras	24525
rno-miR-30a	rno-mir-30a	9	Tpm1_v7	24851
rno-miR-30a	rno-mir-30a	9	Mapre1	114764
rno-miR-30a	rno-mir-30a	9	Hmox1	24451
rno-miR-30a	rno-mir-30a	9	Tp53	24842
rno-miR-30a	rno-mir-30a	9	Acvr1	79558
rno-miR-30a	rno-mir-30a	9	Id1	25261
rno-miR-30a	rno-mir-30a	9	Mapk1	116590
rno-miR-30a	rno-mir-30a	9	Nr4a1	79240
rno-miR-30a	rno-mir-30a	9	Gmfb	81661
rno-miR-30a	rno-mir-30a	9	Bcl2	24224
rno-miR-30a	rno-mir-30a	9	Stx1a	116470
rno-miR-30a	rno-mir-30a	9	NP_001102651.1	499593
[truncated: 520 more rows]

## Sheet: Table S4
Table S4. Gene ontology enrichment analysis of biological process. The enrichment score based on geometric mean (-log scale) of the p-values for the members in a corresponding annotation cluster was used to rank their biological significant. P-value were calculated using Ficher's test. FDR corrections were calculated using Benjamini-Hochberg procedure.
GROUP A DOWN-PATTERN
Annotation Cluster 1	Enrichment Score: 17.94057288890093
Category	Term		Count	p Value	FDR
GOTERM_BP_FAT	GO:0043067	regulation of programmed cell death	47	3.81293e-19	6.71251e-16
GOTERM_BP_FAT	GO:0010941	regulation of cell death	47	4.53522e-19	7.98407e-16
GOTERM_BP_FAT	GO:0042981	regulation of apoptosis	45	8.71815e-18	1.53479e-14
Annotation Cluster 2	Enrichment Score: 14.58645558784082
Category	Term		Count	p Value	FDR
GOTERM_BP_FAT	GO:0009891	positive regulation of biosynthetic process	46	1.26924e-18	2.23444e-15
GOTERM_BP_FAT	GO:0031328	positive regulation of cellular biosynthetic process	45	3.96145e-18	6.97396e-15
GOTERM_BP_FAT	GO:0051173	positive regulation of nitrogen compound metabolic process	43	1.80435e-17	3.17649e-14
GOTERM_BP_FAT	GO:0010557	positive regulation of macromolecule biosynthetic process	42	1.225e-16	1.9984e-13
GOTERM_BP_FAT	GO:0045935	positive regulation of nucleobase, nucleoside, nucleotide and nucleic acid metabolic process	40	1.73208e-15	3.13083e-12
GOTERM_BP_FAT	GO:0045941	positive regulation of transcription	37	5.4166e-15	9.58122e-12
GOTERM_BP_FAT	GO:0010628	positive regulation of gene expression	37	1.13584e-14	1.99396e-11
GOTERM_BP_FAT	GO:0045893	positive regulation of transcription, DNA-dependent	32	4.43603e-13	7.8102e-10
GOTERM_BP_FAT	GO:0051254	positive regulation of RNA metabolic process	32	5.59451e-13	9.84879e-10
GOTERM_BP_FAT	GO:0045944	positive regulation of transcription from RNA polymerase II promoter	27	4.64752e-11	8.18176e-08
Annotation Cluster 3	Enrichment Score: 13.30969461789519
Category	Term		Count	p Value	FDR
GOTERM_BP_FAT	GO:0043066	negative regulation of apoptosis	29	3.7207e-14	6.5481e-11
GOTERM_BP_FAT	GO:0043069	negative regulation of programmed cell death	29	5.42221e-14	9.53793e-11
GOTERM_BP_FAT	GO:0060548	negative regulation of cell death	29	5.836e-14	1.02807e-10
Annotation Cluster 4	Enrichment Score: 13.063882612735966
Category	Term		Count	p Value	FDR
GOTERM_BP_FAT	GO:0019220	regulation of phosphate metabolic process	32	3.5112e-14	6.17617e-11
GOTERM_BP_FAT	GO:0051174	regulation of phosphorus metabolic process	32	3.5112e-14	6.17617e-11
GOTERM_BP_FAT	GO:0042325	regulation of phosphorylation	30	5.21725e-13	9.18421e-10
Annotation Cluster 5	Enrichment Score: 12.717893820303066
Category	Term		Count	p Value	FDR
GOTERM_BP_FAT	GO:0032496	response to lipopolysaccharide	19	6.17069e-14	1.08669e-10
GOTERM_BP_FAT	GO:0002237	response to molecule of bacterial origin	19	3.07307e-13	5.41012e-10
GOTERM_BP_FAT	GO:0009617	response to bacterium	23	3.70179e-13	6.51634e-10
Annotation Cluster 6	Enrichment Score: 10.663779404494985
Category	Term		Count	p Value	FDR
GOTERM_BP_FAT	GO:0043068	positive regulation of programmed cell death	26	1.14705e-11	2.01933e-08
GOTERM_BP_FAT	GO:0010942	positive regulation of cell death	26	1.39633e-11	2.45818e-08
GOTERM_BP_FAT	GO:0043065	positive regulation of apoptosis	25	6.36933e-11	1.12129e-07
Annotation Cluster 7	Enrichment Score: 8.968473240981226
Category	Term		Count	p Value	FDR
GOTERM_BP_FAT	GO:0010562	positive regulation of phosphorus metabolic process	16	3.80832e-11	6.70439e-08
GOTERM_BP_FAT	GO:0045937	positive regulation of phosphate metabolic process	16	3.80832e-11	6.70439e-08
GOTERM_BP_FAT	GO:0042327	positive regulation of phosphorylation	15	3.06452e-10	5.39496e-07
GOTERM_BP_FAT	GO:0001934	positive regulation of protein amino acid phosphorylation	13	1.11494e-08	1.96281e-05
GOTERM_BP_FAT	GO:0031401	positive regulation of protein modification process	15	2.90103e-07	0.000510713
Annotation Cluster 8	Enrichment Score: 8.120421300146534
Category	Term		Count	p Value	FDR
GOTERM_CC_FAT	GO:0031974	membrane-enclosed lumen	46	1.53429e-09	2.0585e-06
GOTERM_CC_FAT	GO:0031981	nuclear lumen	38	3.96456e-09	5.31911e-06
GOTERM_CC_FAT	GO:0043233	organelle lumen	44	7.0211e-09	9.41995e-06
GOTERM_CC_FAT	GO:0070013	intracellular organelle lumen	41	7.72337e-08	0.000103622
Annotation Cluster 9	Enrichment Score: 7.988317845334043
Category	Term		Count	p Value	FDR
GOTERM_BP_FAT	GO:0006355	regulation of transcription, DNA-dependent	45	7.79858e-09	1.37291e-05
GOTERM_BP_FAT	GO:0045449	regulation of transcription	53	8.56447e-09	1.50774e-05
GOTERM_BP_FAT	GO:0051252	regulation of RNA metabolic process	45	1.62304e-08	2.8573e-05
Annotation Cluster 10	Enrichment Score: 7.883557722236898
Category	Term		Count	p Value	FDR
GOTERM_BP_FAT	GO:0051270	regulation of cell motion	17	1.11234e-08	1.95824e-05
GOTERM_BP_FAT	GO:0040012	regulation of locomotion	17	1.29909e-08	2.28699e-05
GOTERM_BP_FAT	GO:0030334	regulation of cell migration	16	1.54685e-08	2.72317e-05
Annotation Cluster 11	Enrichment Score: 7.422892967138413
Category	Term		Count	p Value	FDR
GOTERM_BP_FAT	GO:0012501	programmed cell death	23	2.39879e-08	4.22298e-05
GOTERM_BP_FAT	GO:0008219	cell death	24	2.81285e-08	4.9519e-05
GOTERM_BP_FAT	GO:0016265	death	24	3.83645e-08	6.75391e-05
GOTERM_BP_FAT	GO:0006915	apoptosis	22	7.85886e-08	0.000138352
Annotation Cluster 12	Enrichment Score: 7.180657132017959
Category	Term		Count	p Value	FDR
GOTERM_MF_FAT	GO:0003700	transcription factor activity	34	7.8027e-11	1.11618e-07
GOTERM_MF_FAT	GO:0030528	transcription regulator activity	37	4.27459e-07	0.00061148
GOTERM_MF_FAT	GO:0003677	DNA binding	40	8.60774e-06	0.0123127
Annotation Cluster 13	Enrichment Score: 6.806672578077777
Category	Term		Count	p Value	FDR
GOTERM_BP_FAT	GO:0045859	regulation of protein kinase activity	19	7.40923e-08	0.000130436
GOTERM_BP_FAT	GO:0043549	regulation of kinase activity	19	1.58506e-07	0.000279043
GOTERM_BP_FAT	GO:0051338	regulation of transferase activity	19	3.23716e-07	0.000569887
Annotation Cluster 14	Enrichment Score: 6.15469043314271
Category	Term		Count	p Value	FDR
GOTERM_BP_FAT	GO:0040017	positive regulation of locomotion	12	2.42611e-07	0.000427106
GOTERM_BP_FAT	GO:0030335	positive regulation of cell migration	11	8.07188e-07	0.00142101
GOTERM_BP_FAT	GO:0051272	positive regulation of cell motion	11	1.75406e-06	0.0030879
Annotation Cluster 15	Enrichment Score: 5.7865130162839815
Category	Term		Count	p Value	FDR
GOTERM_BP_FAT	GO:0030097	hemopoiesis	16	9.6469e-07	0.00169828
GOTERM_BP_FAT	GO:0002520	immune system development	17	1.2541e-06	0.00220777
GOTERM_BP_FAT	GO:0002521	leukocyte differentiation	12	1.74948e-06	0.00307984
GOTERM_BP_FAT	GO:0048534	hemopoietic or lymphoid organ development	16	3.37535e-06	0.005942
Annotation Cluster 16	Enrichment Score: 5.769018010390834
Category	Term		Count	p Value	FDR
GOTERM_BP_FAT	GO:0006350	transcription	30	1.55481e-07	0.000273718
Annotation Cluster 17	Enrichment Score: 5.730128931684975
Category	Term		Count	p Value	FDR
GOTERM_BP_FAT	GO:0030030	cell projection organization	21	2.64279e-07	0.000465251
GOTERM_BP_FAT	GO:0031175	neuron projection development	17	2.14995e-06	0.00378484
GOTERM_BP_FAT	GO:0048666	neuron development	18	1.13533e-05	0.0199851
Annotation Cluster 18	Enrichment Score: 5.701837984494512
Category	Term		Count	p Value	FDR
GOTERM_BP_FAT	GO:0001701	in utero embryonic development	16	1.41711e-06	0.00249474
GOTERM_BP_FAT	GO:0043009	chordate embryonic development	20	2.13451e-06	0.00375766
GOTERM_BP_FAT	GO:0009792	embryonic development ending in birth or egg hatching	20	2.59288e-06	0.00456457
Annotation Cluster 19	Enrichment Score: 5.45506324856941
Category	Term		Count	p Value	FDR
GOTERM_BP_FAT	GO:0006468	protein amino acid phosphorylation	28	2.4376e-07	0.000429128
GOTERM_BP_FAT	GO:0016310	phosphorylation	28	4.07502e-06	0.00717366
GOTERM_BP_FAT	GO:0006796	phosphate metabolic process	30	1.20681e-05	0.0212432
GOTERM_BP_FAT	GO:0006793	phosphorus metabolic process	30	1.26188e-05	0.0222126
Annotation Cluster 20	Enrichment Score: 5.447404104135853
Category	Term		Count	p Value	FDR
GOTERM_BP_FAT	GO:0001775	cell activation	17	4.34979e-07	0.000765761
GOTERM_BP_FAT	GO:0042110	T cell activation	11	4.93916e-06	0.00869483
GOTERM_BP_FAT	GO:0046649	lymphocyte activation	13	5.7844e-06	0.0101827
GOTERM_BP_FAT	GO:0045321	leukocyte activation	14	1.30618e-05	0.0229923
Annotation Cluster 21	Enrichment Score: 5.011226689373869
Category	Term		Count	p Value	FDR
GOTERM_BP_FAT	GO:0050865	regulation of cell activation	14	9.46743e-07	0.00166669
GOTERM_BP_FAT	GO:0002694	regulation of leukocyte activation	12	2.17213e-05	0.0382326
GOTERM_BP_FAT	GO:0051249	regulation of lymphocyte activation	11	4.49989e-05	0.0791892
Annotation Cluster 22	Enrichment Score: 4.683443739009558
Category	Term		Count	p Value	FDR
GOTERM_BP_FAT	GO:0045792	negative regulation of cell size	10	4.41445e-06	0.00777117
GOTERM_BP_FAT	GO:0030308	negative regulation of cell growth	9	1.78381e-05	0.0313986
GOTERM_BP_FAT	GO:0045926	negative regulation of growth	9	0.000113095	0.198913
Annotation Cluster 23	Enrichment Score: 4.645530974383876
Category	Term		Count	p Value	FDR
GOTERM_BP_FAT	GO:0016477	cell migration	16	5.26458e-06	0.00926768
GOTERM_BP_FAT	GO:0051674	localization of cell	17	2.1127e-05	0.0371867
GOTERM_BP_FAT	GO:0048870	cell motility	17	2.1127e-05	0.0371867
GOTERM_BP_FAT	GO:0006928	cell motion	18	0.000111387	0.195912
Annotation Cluster 24	Enrichment Score: 4.522839832213385
Category	Term		Count	p Value	FDR
GOTERM_BP_FAT	GO:0000082	G1/S transition of mitotic cell cycle	7	1.35101e-05	0.0237814
GOTERM_BP_FAT	GO:0051329	interphase of mitotic cell cycle	8	4.04925e-05	0.0712615
GOTERM_BP_FAT	GO:0051325	interphase	8	4.9368e-05	0.0868748
Annotation Cluster 25	Enrichment Score: 4.297854246511212
Category	Term		Count	p Value	FDR
GOTERM_BP_FAT	GO:0042176	regulation of protein catabolic process	8	6.06898e-06	0.0106837
GOTERM_BP_FAT	GO:0045732	positive regulation of protein catabolic process	6	3.08242e-05	0.0542508
GOTERM_BP_FAT	GO:0009896	positive regulation of catabolic process	6	0.000683015	1.19563
Annotation Cluster 26	Enrichment Score: 3.9721627185186676
Category	Term		Count	p Value	FDR
GOTERM_BP_FAT	GO:0031175	neuron projection development	17	2.14995e-06	0.00378484
GOTERM_BP_FAT	GO:0000902	cell morphogenesis	17	3.39726e-05	0.0597905
GOTERM_BP_FAT	GO:0048812	neuron projection morphogenesis	13	6.76729e-05	0.119069
GOTERM_BP_FAT	GO:0032989	cellular component morphogenesis	17	0.000112004	0.196995
GOTERM_BP_FAT	GO:0048858	cell projection morphogenesis	13	0.00017722	0.31153
GOTERM_BP_FAT	GO:0000904	cell morphogenesis involved in differentiation	13	0.000207093	0.363953
GOTERM_BP_FAT	GO:0032990	cell part morphogenesis	13	0.000259365	0.455619
GOTERM_BP_FAT	GO:0048667	cell morphogenesis involved in neuron differentiation	10	0.00316886	5.43428
Annotation Cluster 27	Enrichment Score: 3.945339360810797
Category	Term		Count	p Value	FDR
GOTERM_BP_FAT	GO:0043281	regulation of caspase activity	8	7.87027e-05	0.138462
GOTERM_BP_FAT	GO:0052548	regulation of endopeptidase activity	8	0.00011127	0.195706
GOTERM_BP_FAT	GO:0052547	regulation of peptidase activity	8	0.000166576	0.292846
Annotation Cluster 28	Enrichment Score: 3.945339360810797
Category	Term		Count	p Value	FDR
GOTERM_BP_FAT	GO:0006469	negative regulation of protein kinase activity	8	7.87027e-05	0.138462
GOTERM_BP_FAT	GO:0033673	negative regulation of kinase activity	8	0.00011127	0.195706
GOTERM_BP_FAT	GO:0051348	negative regulation of transferase activity	8	0.000166576	0.292846
Annotation Cluster 29	Enrichment Score: 3.876193434817175
Category	Term		Count	p Value	FDR
GOTERM_BP_FAT	GO:0009749	response to glucose stimulus	8	7.87027e-05	0.138462
GOTERM_BP_FAT	GO:0009746	response to hexose stimulus	8	0.00011127	0.195706
GOTERM_BP_FAT	GO:0034284	response to monosaccharide stimulus	8	0.00011127	0.195706
GOTERM_BP_FAT	GO:0009743	response to carbohydrate stimulus	8	0.00032098	0.563569
GROUP B DOWN-PATTERN
Annotation Cluster 1	Enrichment Score: 18.017741790016082
Category	Term		Count	p Value	FDR
GOTERM_BP_FAT	GO:0043067	regulation of programmed cell death	51	3.42474e-19	6.09828e-16
GOTERM_BP_FAT	GO:0010941	regulation of cell death	51	4.12195e-19	7.33977e-16
GOTERM_BP_FAT	GO:0042981	regulation of apoptosis	49	6.26677e-18	1.11589e-14
Annotation Cluster 2	Enrichment Score: 15.763112313004434
Category	Term		Count	p Value	FDR
GOTERM_BP_FAT	GO:0043066	negative regulation of apoptosis	34	1.24702e-16	1.9984e-13
GOTERM_BP_FAT	GO:0043069	negative regulation of programmed cell death	34	1.94248e-16	3.9968e-13
GOTERM_BP_FAT	GO:0060548	negative regulation of cell death	34	2.12048e-16	3.9968e-13
Annotation Cluster 3	Enrichment Score: 13.993242427157076
Category	Term		Count	p Value	FDR
GOTERM_BP_FAT	GO:0010604	positive regulation of macromolecule metabolic process	55	1.20565e-18	2.14685e-15
GOTERM_BP_FAT	GO:0009891	positive regulation of biosynthetic process	48	3.02907e-17	5.39373e-14
GOTERM_BP_FAT	GO:0031328	positive regulation of cellular biosynthetic process	47	8.07098e-17	1.9984e-13
GOTERM_BP_FAT	GO:0051173	positive regulation of nitrogen compound metabolic process	44	1.73434e-15	3.16414e-12
GOTERM_BP_FAT	GO:0010557	positive regulation of macromolecule biosynthetic process	44	1.90278e-15	3.36398e-12
GOTERM_BP_FAT	GO:0045941	positive regulation of transcription	40	6.02335e-15	1.06803e-11
GOTERM_BP_FAT	GO:0010628	positive regulation of gene expression	40	1.32091e-14	2.35256e-11
GOTERM_BP_FAT	GO:0045935	positive regulation of nucleobase, nucleoside, nucleotide and nucleic acid metabolic process	41	8.2501e-14	1.46883e-10
GOTERM_BP_FAT	GO:0045893	positive regulation of transcription, DNA-dependent	35	2.30736e-13	4.10805e-10
GOTERM_BP_FAT	GO:0051254	positive regulation of RNA metabolic process	35	2.96534e-13	5.28033e-10
GOTERM_BP_FAT	GO:0045944	positive regulation of transcription from RNA polymerase II promoter	31	2.11887e-12	3.77296e-09
GOTERM_BP_FAT	GO:0006357	regulation of transcription from RNA polymerase II promoter	36	1.3021e-10	2.31858e-07
Annotation Cluster 4	Enrichment Score: 13.495746361206512
Category	Term		Count	p Value	FDR
GOTERM_BP_FAT	GO:0032496	response to lipopolysaccharide	21	6.09787e-15	1.08691e-11
GOTERM_BP_FAT	GO:0002237	response to molecule of bacterial origin	21	3.64874e-14	6.50369e-11
GOTERM_BP_FAT	GO:0009617	response to bacterium	25	1.46366e-13	2.60558e-10
Annotation Cluster 5	Enrichment Score: 13.47310935754174
Category	Term		Count	p Value	FDR
GOTERM_BP_FAT	GO:0019220	regulation of phosphate metabolic process	35	1.47485e-14	2.62901e-11
GOTERM_BP_FAT	GO:0051174	regulation of phosphorus metabolic process	35	1.47485e-14	2.62901e-11
GOTERM_BP_FAT	GO:0042325	regulation of phosphorylation	33	1.75055e-13	3.11762e-10
Annotation Cluster 6	Enrichment Score: 9.91129561426134
Category	Term		Count	p Value	FDR
GOTERM_BP_FAT	GO:0043068	positive regulation of programmed cell death	27	6.77954e-11	1.2072e-07
GOTERM_BP_FAT	GO:0010942	positive regulation of cell death	27	8.28225e-11	1.47478e-07
GOTERM_BP_FAT	GO:0043065	positive regulation of apoptosis	26	3.28673e-10	5.85253e-07
Annotation Cluster 7	Enrichment Score: 9.086293601998603
Category	Term		Count	p Value	FDR
GOTERM_BP_FAT	GO:0045449	regulation of transcription	62	4.1745e-10	7.43335e-07
GOTERM_BP_FAT	GO:0006355	regulation of transcription, DNA-dependent	52	7.52916e-10	1.34068e-06
GOTERM_BP_FAT	GO:0051252	regulation of RNA metabolic process	52	1.75294e-09	3.12138e-06
Annotation Cluster 8	Enrichment Score: 8.83382832198326
Category	Term		Count	p Value	FDR
GOTERM_CC_FAT	GO:0031981	nuclear lumen	43	4.64524e-10	6.27146e-07
GOTERM_CC_FAT	GO:0031974	membrane-enclosed lumen	51	6.01101e-10	8.11535e-07
GOTERM_CC_FAT	GO:0043233	organelle lumen	49	2.35113e-09	3.17421e-06
GOTERM_CC_FAT	GO:0070013	intracellular organelle lumen	47	7.03809e-09	9.50201e-06
Annotation Cluster 9	Enrichment Score: 8.077839131904076
Category	Term		Count	p Value	FDR
GOTERM_BP_FAT	GO:0045937	positive regulation of phosphate metabolic process	16	3.60159e-10	6.41319e-07
GOTERM_BP_FAT	GO:0010562	positive regulation of phosphorus metabolic process	16	3.60159e-10	6.41319e-07
GOTERM_BP_FAT	GO:0042327	positive regulation of phosphorylation	15	2.45726e-09	4.37553e-06
GOTERM_BP_FAT	GO:0001934	positive regulation of protein amino acid phosphorylation	13	6.50747e-08	0.000115875
GOTERM_BP_FAT	GO:0031401	positive regulation of protein modification process	15	1.96767e-06	0.00350368
Annotation Cluster 10	Enrichment Score: 7.7266828249376
Category	Term		Count	p Value	FDR
GOTERM_MF_FAT	GO:0003700	transcription factor activity	37	5.72965e-11	8.31851e-08
GOTERM_MF_FAT	GO:0030528	transcription regulator activity	44	1.1133e-08	1.61633e-05
GOTERM_MF_FAT	GO:0003677	DNA binding	44	1.03564e-05	0.0150348
Annotation Cluster 11	Enrichment Score: 7.461630494011979
Category	Term		Count	p Value	FDR
GOTERM_BP_FAT	GO:0051270	regulation of cell motion	18	1.65816e-08	2.95262e-05
GOTERM_BP_FAT	GO:0040012	regulation of locomotion	18	1.9461e-08	3.46534e-05
GOTERM_BP_FAT	GO:0030334	regulation of cell migration	16	1.27736e-07	0.000227454
Annotation Cluster 12	Enrichment Score: 7.418657249175049
Category	Term		Count	p Value	FDR
GOTERM_BP_FAT	GO:0012501	programmed cell death	25	2.23724e-08	3.98374e-05
GOTERM_BP_FAT	GO:0008219	cell death	26	3.20005e-08	5.69818e-05
GOTERM_BP_FAT	GO:0016265	death	26	4.45045e-08	7.92471e-05
GOTERM_BP_FAT	GO:0006915	apoptosis	24	6.63893e-08	0.000118216
Annotation Cluster 13	Enrichment Score: 7.11825035110772
Category	Term		Count	p Value	FDR
GOTERM_BP_FAT	GO:0045859	regulation of protein kinase activity	21	3.35889e-08	5.98102e-05
GOTERM_BP_FAT	GO:0043549	regulation of kinase activity	21	7.74937e-08	0.000137989
GOTERM_BP_FAT	GO:0051338	regulation of transferase activity	21	1.69741e-07	0.000302249
Annotation Cluster 14	Enrichment Score: 6.717440678197683
Category	Term		Count	p Value	FDR
GOTERM_BP_FAT	GO:0051098	regulation of binding	16	1.26599e-08	2.25429e-05
GOTERM_BP_FAT	GO:0051090	regulation of transcription factor activity	12	2.92468e-07	0.000520783
GOTERM_BP_FAT	GO:0051101	regulation of DNA binding	12	1.90182e-06	0.00338642
Annotation Cluster 15	Enrichment Score: 6.186937666822118
Category	Term		Count	p Value	FDR
GOTERM_BP_FAT	GO:0006350	transcription	34	4.47839e-08	7.97446e-05
Annotation Cluster 16	Enrichment Score: 5.928616840137771
Category	Term		Count	p Value	FDR
GOTERM_BP_FAT	GO:0045792	negative regulation of cell size	12	2.31012e-07	0.000411352
GOTERM_BP_FAT	GO:0030308	negative regulation of cell growth	11	8.19978e-07	0.00146009
GOTERM_BP_FAT	GO:0045926	negative regulation of growth	11	8.64396e-06	0.0153908
Annotation Cluster 17	Enrichment Score: 5.804959317532393
Category	Term		Count	p Value	FDR
GOTERM_BP_FAT	GO:0051272	positive regulation of cell motion	12	9.64031e-07	0.00171659
GOTERM_BP_FAT	GO:0040017	positive regulation of locomotion	12	1.17732e-06	0.00209637
GOTERM_BP_FAT	GO:0030335	positive regulation of cell migration	11	3.38951e-06	0.00603538
Annotation Cluster 18	Enrichment Score: 5.778887251096763
Category	Term		Count	p Value	FDR
GOTERM_BP_FAT	GO:0048870	cell motility	21	7.10356e-07	0.00126489
GOTERM_BP_FAT	GO:0051674	localization of cell	21	7.10356e-07	0.00126489
GOTERM_BP_FAT	GO:0016477	cell migration	18	1.9401e-06	0.00345458
GOTERM_BP_FAT	GO:0006928	cell motion	22	7.82844e-06	0.0139388
Annotation Cluster 19	Enrichment Score: 5.448591069760517
Category	Term		Count	p Value	FDR
GOTERM_BP_FAT	GO:0006468	protein amino acid phosphorylation	31	1.74206e-07	0.000310201
GOTERM_BP_FAT	GO:0016310	phosphorylation	31	3.66806e-06	0.00653133
GOTERM_BP_FAT	GO:0006796	phosphate metabolic process	33	1.54814e-05	0.0275634
GOTERM_BP_FAT	GO:0006793	phosphorus metabolic process	33	1.62303e-05	0.0288966
Annotation Cluster 20	Enrichment Score: 5.315907068104857
Category	Term		Count	p Value	FDR
GOTERM_BP_FAT	GO:0050865	regulation of cell activation	15	9.84026e-07	0.0017522
GOTERM_BP_FAT	GO:0002694	regulation of leukocyte activation	14	3.44822e-06	0.0061399
GOTERM_BP_FAT	GO:0051249	regulation of lymphocyte activation	12	3.32413e-05	0.0591746
Annotation Cluster 21	Enrichment Score: 5.27488604387174
Category	Term		Count	p Value	FDR
GOTERM_BP_FAT	GO:0006469	negative regulation of protein kinase activity	10	3.28023e-06	0.00584079
GOTERM_BP_FAT	GO:0033673	negative regulation of kinase activity	10	5.17867e-06	0.00922102
GOTERM_BP_FAT	GO:0051348	negative regulation of transferase activity	10	8.81495e-06	0.0156952
Annotation Cluster 22	Enrichment Score: 5.091011555586617
Category	Term		Count	p Value	FDR
GOTERM_BP_FAT	GO:0007548	sex differentiation	14	1.67994e-06	0.00299135
GOTERM_BP_FAT	GO:0045137	development of primary sexual characteristics	12	1.27025e-05	0.0226163
GOTERM_BP_FAT	GO:0008406	gonad development	11	2.4991e-05	0.044491
Annotation Cluster 23	Enrichment Score: 4.956717018403746
Category	Term		Count	p Value	FDR
GOTERM_BP_FAT	GO:0042110	T cell activation	12	2.99175e-06	0.00532714
GOTERM_BP_FAT	GO:0045321	leukocyte activation	15	1.58153e-05	0.0281579
GOTERM_BP_FAT	GO:0046649	lymphocyte activation	13	2.85e-05	0.0507365
Annotation Cluster 24	Enrichment Score: 4.736890530476163
Category	Term		Count	p Value	FDR
GOTERM_BP_FAT	GO:0000082	G1/S transition of mitotic cell cycle	9	1.50704e-07	0.000268351
GOTERM_BP_FAT	GO:0051329	interphase of mitotic cell cycle	10	1.36486e-06	0.00243031
GOTERM_BP_FAT	GO:0051325	interphase	10	1.77293e-06	0.00315692
GOTERM_BP_FAT	GO:0022402	cell cycle process	17	0.000371228	0.65897
GOTERM_BP_FAT	GO:0000278	mitotic cell cycle	13	0.000451919	0.801662
GOTERM_BP_FAT	GO:0022403	cell cycle phase	13	0.000619517	1.09742
Annotation Cluster 25	Enrichment Score: 4.6353377804682925
Category	Term		Count	p Value	FDR
GOTERM_BP_FAT	GO:0008015	blood circulation	13	1.26951e-05	0.0226031
GOTERM_BP_FAT	GO:0003013	circulatory system process	13	1.26951e-05	0.0226031
GOTERM_BP_FAT	GO:0008217	regulation of blood pressure	10	7.70399e-05	0.137093
Annotation Cluster 26	Enrichment Score: 4.418401472665755
Category	Term		Count	p Value	FDR
GOTERM_BP_FAT	GO:0030030	cell projection organization	20	1.21182e-05	0.0215761
GOTERM_BP_FAT	GO:0031175	neuron projection development	17	1.64441e-05	0.0292773
GOTERM_BP_FAT	GO:0048666	neuron development	17	0.000278835	0.495347
Annotation Cluster 27	Enrichment Score: 4.317315739866984
Category	Term		Count	p Value	FDR
GOTERM_BP_FAT	GO:0030097	hemopoiesis	15	3.0567e-05	0.0544152
GOTERM_BP_FAT	GO:0002520	immune system development	16	3.99876e-05	0.0711802
GOTERM_BP_FAT	GO:0048534	hemopoietic or lymphoid organ development	15	9.13849e-05	0.1626
Annotation Cluster 28	Enrichment Score: 4.1954592356529785
Category	Term		Count	p Value	FDR
GOTERM_BP_FAT	GO:0001701	in utero embryonic development	15	4.2741e-05	0.0760796
GOTERM_BP_FAT	GO:0043009	chordate embryonic development	19	7.12937e-05	0.126873
GOTERM_BP_FAT	GO:0009792	embryonic development ending in birth or egg hatching	19	8.50601e-05	0.151354
Annotation Cluster 29	Enrichment Score: 4.18232555500425
Category	Term		Count	p Value	FDR
GOTERM_BP_FAT	GO:0032880	regulation of protein localization	12	1.18004e-05	0.0210104
GOTERM_BP_FAT	GO:0070201	regulation of establishment of protein localization	10	7.70399e-05	0.137093
GOTERM_BP_FAT	GO:0051223	regulation of protein transport	9	0.000312183	0.554434
Annotation Cluster 30	Enrichment Score: 4.0211191849206065
Category	Term		Count	p Value	FDR
GOTERM_BP_FAT	GO:0051091	positive regulation of transcription factor activity	8	2.23492e-05	0.0397888
GOTERM_BP_FAT	GO:0043388	positive regulation of DNA binding	8	7.29836e-05	0.129879
GOTERM_BP_FAT	GO:0051099	positive regulation of binding	8	0.00017634	0.313536
GOTERM_BP_FAT	GO:0051092	positive regulation of NF-kappaB transcription factor activity	6	0.000286209	0.508415
Annotation Cluster 31	Enrichment Score: 3.830327333900195
Category	Term		Count	p Value	FDR
GOTERM_BP_FAT	GO:0045860	positive regulation of protein kinase activity	13	9.93998e-05	0.176849
GOTERM_BP_FAT	GO:0033674	positive regulation of kinase activity	13	0.00014662	0.260757
GOTERM_BP_FAT	GO:0051347	positive regulation of transferase activity	13	0.000221534	0.393742
Annotation Cluster 32	Enrichment Score: 3.686551135126062
Category	Term		Count	p Value	FDR
GOTERM_BP_FAT	GO:0031644	regulation of neurological system process	13	8.54338e-05	0.152019
GOTERM_BP_FAT	GO:0051969	regulation of transmission of nerve impulse	12	0.000203067	0.360976
GOTERM_BP_FAT	GO:0050804	regulation of synaptic transmission	11	0.000502432	0.89089
Annotation Cluster 33	Enrichment Score: 3.6502012778516653
Category	Term		Count	p Value	FDR
GOTERM_BP_FAT	GO:0001101	response to acid	7	0.000117445	0.208923
GOTERM_BP_FAT	GO:0043200	response to amino acid stimulus	6	0.000185018	0.328941
GOTERM_BP_FAT	GO:0014075	response to amine stimulus	7	0.000515641	0.91421
Annotation Cluster 34	Enrichment Score: 3.5219028140898243
Category	Term		Count	p Value	FDR
GOTERM_BP_FAT	GO:0043281	regulation of caspase activity	8	0.000210596	0.374336
GOTERM_BP_FAT	GO:0052548	regulation of endopeptidase activity	8	0.000295204	0.524354
GOTERM_BP_FAT	GO:0052547	regulation of peptidase activity	8	0.000437239	0.775717
Annotation Cluster 35	Enrichment Score: 3.518116952278674
Category	Term		Count	p Value	FDR
GOTERM_BP_FAT	GO:0045892	negative regulation of transcription, DNA-dependent	17	0.000123343	0.219403
GOTERM_BP_FAT	GO:0051253	negative regulation of RNA metabolic process	17	0.000142302	0.253088
GOTERM_BP_FAT	GO:0010558	negative regulation of macromolecule biosynthetic process	21	0.000189942	0.337682
GOTERM_BP_FAT	GO:0000122	negative regulation of transcription from RNA polymerase II promoter	14	0.000208768	0.371092
GOTERM_BP_FAT	GO:0010605	negative regulation of macromolecule metabolic process	25	0.000229521	0.40791
GOTERM_BP_FAT	GO:0031327	negative regulation of cellular biosynthetic process	21	0.000255955	0.454787
GOTERM_BP_FAT	GO:0051172	negative regulation of nitrogen compound metabolic process	20	0.000291567	0.51791
GOTERM_BP_FAT	GO:0009890	negative regulation of biosynthetic process	21	0.000332646	0.590674
GOTERM_BP_FAT	GO:0010629	negative regulation of gene expression	19	0.000511514	0.906925
GOTERM_BP_FAT	GO:0016481	negative regulation of transcription	18	0.000566546	1.00403
GOTERM_BP_FAT	GO:0045934	negative regulation of nucleobase, nucleoside, nucleotide and nucleic acid metabolic process	18	0.00173902	3.05175
Annotation Cluster 36	Enrichment Score: 3.4729467628805915
Category	Term		Count	p Value	FDR
GOTERM_BP_FAT	GO:0008585	female gonad development	8	0.000210596	0.374336
GOTERM_BP_FAT	GO:0046545	development of primary female sexual characteristics	8	0.000320127	0.568505
GOTERM_BP_FAT	GO:0022602	ovulation cycle process	8	0.000375036	0.665709
GOTERM_BP_FAT	GO:0046660	female sex differentiation	8	0.000507418	0.899694
Annotation Cluster 37	Enrichment Score: 3.3859894388058307
Category	Term		Count	p Value	FDR
GOTERM_BP_FAT	GO:0000060	protein import into nucleus, translocation	8	2.41979e-07	0.00043088
GOTERM_BP_FAT	GO:0006606	protein import into nucleus	8	8.11042e-05	0.14432
GOTERM_BP_FAT	GO:0051170	nuclear import	8	0.000109992	0.195676
GOTERM_BP_FAT	GO:0034504	protein localization in nucleus	8	0.000192855	0.342851
GOTERM_BP_FAT	GO:0017038	protein import	8	0.000942004	1.66417
GOTERM_BP_FAT	GO:0033365	protein localization in organelle	8	0.00214842	3.7573
GOTERM_BP_FAT	GO:0006913	nucleocytoplasmic transport	8	0.00492406	8.41448
GOTERM_BP_FAT	GO:0051169	nuclear transport	8	0.00561101	9.53381
GOTERM_BP_FAT	GO:0006605	protein targeting	8	0.014426	22.7983
Annotation Cluster 38	Enrichment Score: 3.2698445023667495
Category	Term		Count	p Value	FDR
GOTERM_BP_FAT	GO:0033077	T cell differentiation in the thymus	6	0.000158272	0.281452
GOTERM_BP_FAT	GO:0030217	T cell differentiation	7	0.000860367	1.52099
GOTERM_BP_FAT	GO:0030098	lymphocyte differentiation	8	0.00113862	2.00821
Annotation Cluster 39	Enrichment Score: 3.1961250950150593
Category	Term		Count	p Value	FDR
GOTERM_BP_FAT	GO:0001942	hair follicle development	6	0.000608467	1.07795
GOTERM_BP_FAT	GO:0022405	hair cycle process	6	0.000608467	1.07795
GOTERM_BP_FAT	GO:0022404	molting cycle process	6	0.000608467	1.07795
GOTERM_BP_FAT	GO:0042633	hair cycle	6	0.000681289	1.20622
GOTERM_BP_FAT	GO:0042303	molting cycle	6	0.000681289	1.20622
LET-7 FAMILY
Annotation Cluster 1	Enrichment Score: 18.774945498438164
Category	Term		Count	p Value	FDR
GOTERM_BP_FAT	GO:0043067	regulation of programmed cell death	41	9.34142e-20	1.62379e-16
GOTERM_BP_FAT	GO:0010941	regulation of cell death	41	1.09235e-19	1.8988e-16
GOTERM_BP_FAT	GO:0042981	regulation of apoptosis	40	4.63862e-19	8.06318e-16
Annotation Cluster 2	Enrichment Score: 14.971043617705327
Category	Term		Count	p Value	FDR
GOTERM_BP_FAT	GO:0043066	negative regulation of apoptosis	27	8.45932e-16	1.54321e-12
GOTERM_BP_FAT	GO:0043069	negative regulation of programmed cell death	27	1.16348e-15	1.93179e-12
GOTERM_BP_FAT	GO:0060548	negative regulation of cell death	27	1.24101e-15	2.12053e-12
Annotation Cluster 3	Enrichment Score: 11.976618340280407
Category	Term		Count	p Value	FDR
GOTERM_BP_FAT	GO:0010604	positive regulation of macromolecule metabolic process	41	6.18638e-17	1.88738e-13
GOTERM_BP_FAT	GO:0009891	positive regulation of biosynthetic process	35	9.01001e-15	1.56319e-11
GOTERM_BP_FAT	GO:0031328	positive regulation of cellular biosynthetic process	34	3.45372e-14	6.00187e-11
GOTERM_BP_FAT	GO:0051173	positive regulation of nitrogen compound metabolic process	33	4.41163e-14	7.66165e-11
GOTERM_BP_FAT	GO:0010557	positive regulation of macromolecule biosynthetic process	33	4.82225e-14	8.37552e-11
GOTERM_BP_FAT	GO:0045941	positive regulation of transcription	29	1.24852e-12	2.17033e-09
GOTERM_BP_FAT	GO:0010628	positive regulation of gene expression	29	2.23571e-12	3.88617e-09
GOTERM_BP_FAT	GO:0045935	positive regulation of nucleobase, nucleoside, nucleotide and nucleic acid metabolic process	30	4.84898e-12	8.42889e-09
GOTERM_BP_FAT	GO:0045893	positive regulation of transcription, DNA-dependent	24	3.68248e-10	6.40114e-07
GOTERM_BP_FAT	GO:0051254	positive regulation of RNA metabolic process	24	4.37116e-10	7.59826e-07
GOTERM_BP_FAT	GO:0045944	positive regulation of transcription from RNA polymerase II promoter	20	2.0263e-08	3.52226e-05
Annotation Cluster 4	Enrichment Score: 10.652547100045968
Category	Term		Count	p Value	FDR
GOTERM_BP_FAT	GO:0009617	response to bacterium	19	8.25923e-12	1.43569e-08
GOTERM_BP_FAT	GO:0032496	response to lipopolysaccharide	15	1.97277e-11	3.42922e-08
GOTERM_BP_FAT	GO:0002237	response to molecule of bacterial origin	15	6.76615e-11	1.17614e-07
Annotation Cluster 5	Enrichment Score: 10.640609941330087
Category	Term		Count	p Value	FDR
GOTERM_BP_FAT	GO:0051174	regulation of phosphorus metabolic process	25	8.32585e-12	1.44727e-08
GOTERM_BP_FAT	GO:0019220	regulation of phosphate metabolic process	25	8.32585e-12	1.44727e-08
GOTERM_BP_FAT	GO:0042325	regulation of phosphorylation	23	1.72708e-10	3.00213e-07
Annotation Cluster 6	Enrichment Score: 10.133665870699216
Category	Term		Count	p Value	FDR
GOTERM_BP_FAT	GO:0043068	positive regulation of programmed cell death	22	3.70741e-11	6.44448e-08
GOTERM_BP_FAT	GO:0010942	positive regulation of cell death	22	4.38934e-11	7.62985e-08
GOTERM_BP_FAT	GO:0043065	positive regulation of apoptosis	21	2.4408e-10	4.24278e-07
Annotation Cluster 7	Enrichment Score: 7.7772228856321775
Category	Term		Count	p Value	FDR
GOTERM_BP_FAT	GO:0010562	positive regulation of phosphorus metabolic process	13	1.386e-09	2.40924e-06
GOTERM_BP_FAT	GO:0045937	positive regulation of phosphate metabolic process	13	1.386e-09	2.40924e-06
GOTERM_BP_FAT	GO:0042327	positive regulation of phosphorylation	12	1.30049e-08	2.2606e-05
GOTERM_BP_FAT	GO:0031399	regulation of protein modification process	17	3.85862e-08	6.70732e-05
GOTERM_BP_FAT	GO:0001934	positive regulation of protein amino acid phosphorylation	11	5.85423e-08	0.000101762
GOTERM_BP_FAT	GO:0031401	positive regulation of protein modification process	13	3.84706e-07	0.000668721
Annotation Cluster 8	Enrichment Score: 6.67109415464306
Category	Term		Count	p Value	FDR
GOTERM_CC_FAT	GO:0031974	membrane-enclosed lumen	36	3.64623e-08	4.79412e-05
GOTERM_CC_FAT	GO:0043233	organelle lumen	34	2.17804e-07	0.000286371
GOTERM_CC_FAT	GO:0031981	nuclear lumen	29	2.52732e-07	0.000332296
GOTERM_CC_FAT	GO:0070013	intracellular organelle lumen	32	1.03051e-06	0.00135492
Annotation Cluster 9	Enrichment Score: 6.249511666374923
Category	Term		Count	p Value	FDR
GOTERM_BP_FAT	GO:0008219	cell death	19	3.31967e-07	0.000577047
GOTERM_BP_FAT	GO:0016265	death	19	4.24975e-07	0.000738718
GOTERM_BP_FAT	GO:0012501	programmed cell death	18	4.35267e-07	0.000756609
GOTERM_BP_FAT	GO:0006915	apoptosis	17	1.63583e-06	0.00284348
Annotation Cluster 10	Enrichment Score: 6.0803673653973895
Category	Term		Count	p Value	FDR
GOTERM_BP_FAT	GO:0051270	regulation of cell motion	13	6.17238e-07	0.00107292
GOTERM_BP_FAT	GO:0040012	regulation of locomotion	13	6.92063e-07	0.00120298
GOTERM_BP_FAT	GO:0030334	regulation of cell migration	12	1.34369e-06	0.00233567
Annotation Cluster 11	Enrichment Score: 5.339772490774331
Category	Term		Count	p Value	FDR
GOTERM_BP_FAT	GO:0006355	regulation of transcription, DNA-dependent	32	2.94709e-06	0.00512271
GOTERM_BP_FAT	GO:0051252	regulation of RNA metabolic process	32	4.87851e-06	0.00847983
GOTERM_BP_FAT	GO:0045449	regulation of transcription	37	6.65277e-06	0.0115637
Annotation Cluster 12	Enrichment Score: 5.248140076173133
Category	Term		Count	p Value	FDR
GOTERM_MF_FAT	GO:0003700	transcription factor activity	25	2.62661e-08	3.68962e-05
GOTERM_MF_FAT	GO:0030528	transcription regulator activity	27	1.666e-05	0.0233999
GOTERM_MF_FAT	GO:0003677	DNA binding	28	0.000411631	0.576671
Annotation Cluster 13	Enrichment Score: 5.038027519674372
Category	Term		Count	p Value	FDR
GOTERM_BP_FAT	GO:0001701	in utero embryonic development	13	6.52456e-06	0.0113408
GOTERM_BP_FAT	GO:0043009	chordate embryonic development	16	1.00352e-05	0.0174425
GOTERM_BP_FAT	GO:0009792	embryonic development ending in birth or egg hatching	16	1.17446e-05	0.0204134
Annotation Cluster 14	Enrichment Score: 5.008990410304383
Category	Term		Count	p Value	FDR
GOTERM_BP_FAT	GO:0045859	regulation of protein kinase activity	14	5.74599e-06	0.00998762
GOTERM_BP_FAT	GO:0043549	regulation of kinase activity	14	9.90284e-06	0.0172124
GOTERM_BP_FAT	GO:0051338	regulation of transferase activity	14	1.6516e-05	0.0287053
Annotation Cluster 15	Enrichment Score: 4.813330754498543
Category	Term		Count	p Value	FDR
GOTERM_BP_FAT	GO:0043281	regulation of caspase activity	8	1.05114e-05	0.0182701
GOTERM_BP_FAT	GO:0052548	regulation of endopeptidase activity	8	1.50627e-05	0.0261799
GOTERM_BP_FAT	GO:0052547	regulation of peptidase activity	8	2.29321e-05	0.0398547
Annotation Cluster 16	Enrichment Score: 4.713445911006121
Category	Term		Count	p Value	FDR
GOTERM_BP_FAT	GO:0045792	negative regulation of cell size	9	3.67075e-06	0.00638056
GOTERM_BP_FAT	GO:0030308	negative regulation of cell growth	8	1.94547e-05	0.0338121
GOTERM_BP_FAT	GO:0045926	negative regulation of growth	8	0.000101364	0.176052
Annotation Cluster 17	Enrichment Score: 4.647109017314371
Category	Term		Count	p Value	FDR
GOTERM_BP_FAT	GO:0032880	regulation of protein localization	10	8.85005e-06	0.0153827
GOTERM_BP_FAT	GO:0070201	regulation of establishment of protein localization	9	1.60188e-05	0.0278413
GOTERM_BP_FAT	GO:0051222	positive regulation of protein transport	7	1.91068e-05	0.0332076
GOTERM_BP_FAT	GO:0051223	regulation of protein transport	8	9.52358e-05	0.165416
Annotation Cluster 18	Enrichment Score: 4.415681943085285
Category	Term		Count	p Value	FDR
GOTERM_BP_FAT	GO:0040017	positive regulation of locomotion	9	1.20667e-05	0.0209732
GOTERM_BP_FAT	GO:0030335	positive regulation of cell migration	8	5.24765e-05	0.0911791
GOTERM_BP_FAT	GO:0051272	positive regulation of cell motion	8	8.94128e-05	0.15531
Annotation Cluster 19	Enrichment Score: 4.398226055822445
Category	Term		Count	p Value	FDR
GOTERM_BP_FAT	GO:0006468	protein amino acid phosphorylation	21	7.23936e-06	0.0125832
GOTERM_BP_FAT	GO:0016310	phosphorylation	21	5.9087e-05	0.10266
GOTERM_BP_FAT	GO:0006796	phosphate metabolic process	23	7.59295e-05	0.131904
GOTERM_BP_FAT	GO:0006793	phosphorus metabolic process	23	7.86127e-05	0.136562
Annotation Cluster 20	Enrichment Score: 4.358269074547909
Category	Term		Count	p Value	FDR
GOTERM_BP_FAT	GO:0050865	regulation of cell activation	11	1.13542e-05	0.0197349
GOTERM_BP_FAT	GO:0002694	regulation of leukocyte activation	10	5.18637e-05	0.0901148
GOTERM_BP_FAT	GO:0051249	regulation of lymphocyte activation	9	0.000142946	0.248188
Annotation Cluster 21	Enrichment Score: 4.301532762997146
Category	Term		Count	p Value	FDR
GOTERM_BP_FAT	GO:0000082	G1/S transition of mitotic cell cycle	7	2.22208e-06	0.0038625
GOTERM_BP_FAT	GO:0051329	interphase of mitotic cell cycle	8	5.28179e-06	0.00918078
GOTERM_BP_FAT	GO:0051325	interphase	8	6.48317e-06	0.0112689
GOTERM_BP_FAT	GO:0022402	cell cycle process	13	0.000389233	0.674439
GOTERM_BP_FAT	GO:0000278	mitotic cell cycle	10	0.000638971	1.10491
GOTERM_BP_FAT	GO:0022403	cell cycle phase	10	0.000819945	1.41575
Annotation Cluster 22	Enrichment Score: 4.221598442886892
Category	Term		Count	p Value	FDR
GOTERM_BP_FAT	GO:0006350	transcription	22	9.35698e-06	0.0162637
SP_PIR_KEYWORDS	transcription regulation		22	3.3695e-05	0.0433673
SP_PIR_KEYWORDS	Transcription		22	0.000100091	0.128772
GOTERM_MF_FAT	GO:0003677	DNA binding	28	0.000411631	0.576671
Annotation Cluster 23	Enrichment Score: 3.9823332866816106
Category	Term		Count	p Value	FDR
GOTERM_BP_FAT	GO:0042306	regulation of protein import into nucleus	6	3.56097e-05	0.0618812
GOTERM_BP_FAT	GO:0033157	regulation of intracellular protein transport	6	8.56942e-05	0.148855
GOTERM_BP_FAT	GO:0032388	positive regulation of intracellular transport	5	9.07574e-05	0.157644
GOTERM_BP_FAT	GO:0051223	regulation of protein transport	8	9.52358e-05	0.165416
GOTERM_BP_FAT	GO:0046822	regulation of nucleocytoplasmic transport	6	0.000146127	0.253705
GOTERM_BP_FAT	GO:0032386	regulation of intracellular transport	6	0.000331183	0.574126
Annotation Cluster 24	Enrichment Score: 3.94532823518792
Category	Term		Count	p Value	FDR
GOTERM_BP_FAT	GO:0030030	cell projection organization	16	6.15539e-06	0.0106992
GOTERM_BP_FAT	GO:0031175	neuron projection development	14	6.22392e-06	0.0108183
GOTERM_BP_FAT	GO:0048666	neuron development	14	7.73091e-05	0.134299
GOTERM_BP_FAT	GO:0048812	neuron projection morphogenesis	11	9.35553e-05	0.1625
GOTERM_BP_FAT	GO:0048858	cell projection morphogenesis	11	0.000215108	0.373257
GOTERM_BP_FAT	GO:0000902	cell morphogenesis	13	0.000256294	0.444574
GOTERM_BP_FAT	GO:0032990	cell part morphogenesis	11	0.000299363	0.5191
GOTERM_BP_FAT	GO:0032989	cellular component morphogenesis	13	0.000633697	1.09584
GOTERM_BP_FAT	GO:0000904	cell morphogenesis involved in differentiation	10	0.0010714	1.84613
Annotation Cluster 25	Enrichment Score: 3.031764189755142
Category	Term		Count	p Value	FDR
GOTERM_BP_FAT	GO:0001942	hair follicle development	5	0.000895913	1.54596
GOTERM_BP_FAT	GO:0022404	molting cycle process	5	0.000895913	1.54596
GOTERM_BP_FAT	GO:0022405	hair cycle process	5	0.000895913	1.54596
GOTERM_BP_FAT	GO:0042303	molting cycle	5	0.00098218	1.69363
GOTERM_BP_FAT	GO:0042633	hair cycle	5	0.00098218	1.69363
Annotation Cluster 26	Enrichment Score: 2.978101913990591
Category	Term		Count	p Value	FDR
GOTERM_MF_FAT	GO:0001784	phosphotyrosine binding	4	0.000212869	0.298603
GOTERM_MF_FAT	GO:0045309	protein phosphorylated amino acid binding	4	0.000755023	1.05538
GOTERM_MF_FAT	GO:0051219	phosphoprotein binding	4	0.00723806	9.70095
Annotation Cluster 27	Enrichment Score: 2.9042610286133446
Category	Term		Count	p Value	FDR
GOTERM_BP_FAT	GO:0045860	positive regulation of protein kinase activity	9	0.000951821	1.64168
GOTERM_BP_FAT	GO:0033674	positive regulation of kinase activity	9	0.00123955	2.13294
GOTERM_BP_FAT	GO:0051347	positive regulation of transferase activity	9	0.00164209	2.81632
Annotation Cluster 28	Enrichment Score: 2.8988319384848555
Category	Term		Count	p Value	FDR
GOTERM_BP_FAT	GO:0006469	negative regulation of protein kinase activity	6	0.00097535	1.68194
GOTERM_BP_FAT	GO:0033673	negative regulation of kinase activity	6	0.0012453	2.14273
GOTERM_BP_FAT	GO:0051348	negative regulation of transferase activity	6	0.00165603	2.83991

## Sheet: Table S5
Table S5. Query genes information and serach parameters used in functional network calculation using GeneMANIA.
Genes	miR-22	miR-214	miR-125a-3p	miR-320	Let-7 Family	TOTAL TARGET
Akt1						5
Tp53						4
Pten						4
Bcl2						4
Neurod1						3
Myc						3
Dhcr24						3
Adora1						3
Rela						2
Kras						2
Fgfr1						2
Egfr						2
Cebpb						2
Apc						2
Acvr1						2
Tnf						1
Sycp3						1
SMAD3						1
Prnp						1
Nol3						1
Kcnh8						1
Il6						1
Il10						1
Hmox1						1
FN1						1
Fas						1
Ets1						1
Esr1						1
Clu						1
Cdkn1b						1
Cdkn1a						1
Casp3						1
Birc2						1
Agt						1
TOTAL GENE	7	11	6	11	27	62
Networks Percentage
Co-expression	0.0388	0.9568	0.8153	0.3111	0.567
Shared protein domain			0.1847		0.1498
Predicted	0.916			0.6761	0.1331
Physical interactions				0.0128	0.1174
Co-localization	0.0452	0.0432			0.0327
Search Parameters
Organism	R. norvegicus (Rat)
Network Weighting	Automatically selected weighting method (Assigned based on query genes)
Network weighting code	AUTOMATIC_SELECT (AUTOMATIC)
Number of gene results	20
Database Version	2014-06-01

## Sheet: Table S6
Table S6. Full list of related pathways (p-value < 0.05 or FDR < 0.01) associated with the down-regulation of microRNAs in Group A, Group B and Let-7 Family.
Group A (Down-regulated)
Category	Term		Count	%	p Value	FDR
KEGG_PATHWAY	rno05200	Pathways in cancer	40	21.7391	3.66793e-21	4.19123e-18
KEGG_PATHWAY	rno05215	Prostate cancer	20	10.8696	8.49867e-15	9.76996e-12
KEGG_PATHWAY	rno05210	Colorectal cancer	18	9.78261	2.74064e-13	3.13216e-10
KEGG_PATHWAY	rno05220	Chronic myeloid leukemia	15	8.15217	2.14253e-10	2.4482e-07
KEGG_PATHWAY	rno05212	Pancreatic cancer	14	7.6087	8.76269e-10	1.00129e-06
KEGG_PATHWAY	rno04010	MAPK signaling pathway	24	13.0435	2.63557e-09	3.01159e-06
KEGG_PATHWAY	rno05213	Endometrial cancer	12	6.52174	4.11425e-09	4.70122e-06
KEGG_PATHWAY	rno05221	Acute myeloid leukemia	12	6.52174	9.64683e-09	1.10231e-05
KEGG_PATHWAY	rno05218	Melanoma	13	7.06522	1.06051e-08	1.21181e-05
KEGG_PATHWAY	rno04350	TGF-beta signaling pathway	14	7.6087	1.47277e-08	1.68289e-05
KEGG_PATHWAY	rno04060	Cytokine-cytokine receptor interaction	19	10.3261	7.60573e-08	8.69083e-05
KEGG_PATHWAY	rno05222	Small cell lung cancer	13	7.06522	9.15166e-08	0.000104573
KEGG_PATHWAY	rno04210	Apoptosis	13	7.06522	1.20103e-07	0.000137238
KEGG_PATHWAY	rno04620	Toll-like receptor signaling pathway	13	7.06522	2.29358e-07	0.00026208
KEGG_PATHWAY	rno05214	Glioma	11	5.97826	3.42253e-07	0.000391081
KEGG_PATHWAY	rno04920	Adipocytokine signaling pathway	11	5.97826	8.48624e-07	0.000969691
KEGG_PATHWAY	rno04660	T cell receptor signaling pathway	13	7.06522	1.89009e-06	0.00215973
KEGG_PATHWAY	rno04520	Adherens junction	11	5.97826	2.17857e-06	0.00248935
KEGG_PATHWAY	rno05219	Bladder cancer	8	4.34783	6.618e-06	0.00756192
KEGG_PATHWAY	rno04621	NOD-like receptor signaling pathway	9	4.8913	3.36599e-05	0.0384553
KEGG_PATHWAY	rno04062	Chemokine signaling pathway	14	7.6087	4.19735e-05	0.0479513
KEGG_PATHWAY	rno04722	Neurotrophin signaling pathway	12	6.52174	4.80467e-05	0.0548877
KEGG_PATHWAY	rno04012	ErbB signaling pathway	10	5.43478	5.3589e-05	0.0612174
KEGG_PATHWAY	rno04320	Dorso-ventral axis formation	6	3.26087	6.72362e-05	0.0768017
KEGG_PATHWAY	rno05223	Non-small cell lung cancer	8	4.34783	8.08212e-05	0.092313
KEGG_PATHWAY	rno04630	Jak-STAT signaling pathway	12	6.52174	0.000118013	0.134767
KEGG_PATHWAY	rno04510	Focal adhesion	14	7.6087	0.000162093	0.185062
KEGG_PATHWAY	rno04650	Natural killer cell mediated cytotoxicity	10	5.43478	0.000191324	0.218402
KEGG_PATHWAY	rno05216	Thyroid cancer	6	3.26087	0.000319028	0.363938
KEGG_PATHWAY	rno04910	Insulin signaling pathway	11	5.97826	0.000347997	0.396925
KEGG_PATHWAY	rno04115	p53 signaling pathway	8	4.34783	0.000371113	0.42324
KEGG_PATHWAY	rno04930	Type II diabetes mellitus	7	3.80435	0.000452157	0.515449
KEGG_PATHWAY	rno05332	Graft-versus-host disease	7	3.80435	0.000563191	0.641654
KEGG_PATHWAY	rno05330	Allograft rejection	7	3.80435	0.00069435	0.790545
KEGG_PATHWAY	rno04110	Cell cycle	10	5.43478	0.00106013	1.2047
KEGG_PATHWAY	rno04810	Regulation of actin cytoskeleton	13	7.06522	0.00112517	1.27818
KEGG_PATHWAY	rno04940	Type I diabetes mellitus	7	3.80435	0.00134737	1.52883
KEGG_PATHWAY	rno04662	B cell receptor signaling pathway	7	3.80435	0.00422336	4.72104
KEGG_PATHWAY	rno04664	Fc epsilon RI signaling pathway	7	3.80435	0.00450996	5.03392
KEGG_PATHWAY	rno04640	Hematopoietic cell lineage	7	3.80435	0.00512591	5.70319
KEGG_PATHWAY	rno05020	Prion diseases	5	2.71739	0.00544223	6.04521
KEGG_PATHWAY	rno05014	Amyotrophic lateral sclerosis (ALS)	6	3.26087	0.00698351	7.69559
KEGG_PATHWAY	rno04912	GnRH signaling pathway	7	3.80435	0.0124739	13.362
KEGG_PATHWAY	rno04672	Intestinal immune network for IgA production	5	2.71739	0.0132369	14.1238
KEGG_PATHWAY	rno05211	Renal cell carcinoma	6	3.26087	0.0133355	14.2218
KEGG_PATHWAY	rno04623	Cytosolic DNA-sensing pathway	5	2.71739	0.0142726	15.1481
KEGG_PATHWAY	rno04370	VEGF signaling pathway	6	3.26087	0.0176344	18.3967
KEGG_PATHWAY	rno04150	mTOR signaling pathway	5	2.71739	0.0229623	23.3133
KEGG_PATHWAY	rno04540	Gap junction	6	3.26087	0.0250638	25.1772
KEGG_PATHWAY	rno04914	Progesterone-mediated oocyte maturation	6	3.26087	0.0328332	31.7145
KEGG_PATHWAY	rno04622	RIG-I-like receptor signaling pathway	5	2.71739	0.0343016	32.8898
KEGG_PATHWAY	rno05320	Autoimmune thyroid disease	5	2.71739	0.036145	34.3391
KEGG_PATHWAY	rno04310	Wnt signaling pathway	7	3.80435	0.077476	60.2066
Group B (Down-regulated)
Category	Term		Count	%	p Value	FDR
KEGG_PATHWAY	rno05200	Pathways in cancer	39	17.1806	3.03595e-18	3.50064e-15
KEGG_PATHWAY	rno05215	Prostate cancer	19	8.37004	9.75851e-13	1.12526e-09
KEGG_PATHWAY	rno05210	Colorectal cancer	17	7.48899	2.39698e-11	2.76387e-08
KEGG_PATHWAY	rno05220	Chronic myeloid leukemia	15	6.60793	1.01512e-09	1.17049e-06
KEGG_PATHWAY	rno04010	MAPK signaling pathway	26	11.4537	1.03898e-09	1.19801e-06
KEGG_PATHWAY	rno05222	Small cell lung cancer	15	6.60793	4.09597e-09	4.7229e-06
KEGG_PATHWAY	rno05213	Endometrial cancer	12	5.28634	1.40093e-08	1.61536e-05
KEGG_PATHWAY	rno04920	Adipocytokine signaling pathway	13	5.72687	2.78312e-08	3.20911e-05
KEGG_PATHWAY	rno05218	Melanoma	13	5.72687	3.93376e-08	4.53587e-05
KEGG_PATHWAY	rno05212	Pancreatic cancer	13	5.72687	3.93376e-08	4.53587e-05
KEGG_PATHWAY	rno05214	Glioma	12	5.28634	1.011e-07	0.000116575
KEGG_PATHWAY	rno05219	Bladder cancer	9	3.96476	1.13771e-06	0.00131185
KEGG_PATHWAY	rno04210	Apoptosis	12	5.28634	3.22364e-06	0.003717
KEGG_PATHWAY	rno04012	ErbB signaling pathway	12	5.28634	3.22364e-06	0.003717
KEGG_PATHWAY	rno04350	TGF-beta signaling pathway	12	5.28634	3.62473e-06	0.00417946
KEGG_PATHWAY	rno05221	Acute myeloid leukemia	10	4.40529	3.63778e-06	0.00419451
KEGG_PATHWAY	rno04620	Toll-like receptor signaling pathway	12	5.28634	5.69966e-06	0.00657186
KEGG_PATHWAY	rno04060	Cytokine-cytokine receptor interaction	17	7.48899	9.79664e-06	0.0112956
KEGG_PATHWAY	rno05223	Non-small cell lung cancer	9	3.96476	2.07484e-05	0.0239216
KEGG_PATHWAY	rno04660	T cell receptor signaling pathway	12	5.28634	3.62302e-05	0.0417677
KEGG_PATHWAY	rno04520	Adherens junction	10	4.40529	4.36734e-05	0.0503466
KEGG_PATHWAY	rno04320	Dorso-ventral axis formation	6	2.64317	0.000116328	0.134051
KEGG_PATHWAY	rno04115	p53 signaling pathway	9	3.96476	0.000120782	0.139181
KEGG_PATHWAY	rno04722	Neurotrophin signaling pathway	12	5.28634	0.000137519	0.158453
KEGG_PATHWAY	rno04630	Jak-STAT signaling pathway	12	5.28634	0.000327861	0.377392
KEGG_PATHWAY	rno04650	Natural killer cell mediated cytotoxicity	10	4.40529	0.000453458	0.521618
KEGG_PATHWAY	rno04621	NOD-like receptor signaling pathway	8	3.52423	0.000506748	0.582756
KEGG_PATHWAY	rno05216	Thyroid cancer	6	2.64317	0.000542831	0.624132
KEGG_PATHWAY	rno04110	Cell cycle	11	4.84581	0.000602286	0.692275
KEGG_PATHWAY	rno05332	Graft-versus-host disease	7	3.0837	0.00103329	1.18499
KEGG_PATHWAY	rno05330	Allograft rejection	7	3.0837	0.00126855	1.45299
KEGG_PATHWAY	rno04510	Focal adhesion	13	5.72687	0.00168649	1.92745
KEGG_PATHWAY	rno04062	Chemokine signaling pathway	12	5.28634	0.00185152	2.11423
KEGG_PATHWAY	rno04940	Type I diabetes mellitus	7	3.0837	0.00242554	2.76136
KEGG_PATHWAY	rno04910	Insulin signaling pathway	10	4.40529	0.00325383	3.68825
KEGG_PATHWAY	rno04916	Melanogenesis	8	3.52423	0.00509935	5.72452
KEGG_PATHWAY	rno04930	Type II diabetes mellitus	6	2.64317	0.00512059	5.74774
KEGG_PATHWAY	rno04912	GnRH signaling pathway	8	3.52423	0.00573645	6.41829
KEGG_PATHWAY	rno04370	VEGF signaling pathway	7	3.0837	0.0069068	7.68061
KEGG_PATHWAY	rno04664	Fc epsilon RI signaling pathway	7	3.0837	0.00785237	8.68911
KEGG_PATHWAY	rno05020	Prion diseases	5	2.20264	0.00814647	9.00072
KEGG_PATHWAY	rno04810	Regulation of actin cytoskeleton	12	5.28634	0.00852676	9.40222
KEGG_PATHWAY	rno04640	Hematopoietic cell lineage	7	3.0837	0.00888801	9.78212
KEGG_PATHWAY	rno05014	Amyotrophic lateral sclerosis (ALS)	6	2.64317	0.0111992	12.1784
KEGG_PATHWAY	rno04310	Wnt signaling pathway	9	3.96476	0.0183869	19.264
KEGG_PATHWAY	rno04672	Intestinal immune network for IgA production	5	2.20264	0.0194349	20.2524
KEGG_PATHWAY	rno05211	Renal cell carcinoma	6	2.64317	0.0209638	21.6744
KEGG_PATHWAY	rno04662	B cell receptor signaling pathway	6	2.64317	0.0288844	28.6776
KEGG_PATHWAY	rno04150	mTOR signaling pathway	5	2.20264	0.033205	32.252
KEGG_PATHWAY	rno04540	Gap junction	6	2.64317	0.0384848	36.3975
KEGG_PATHWAY	rno04914	Progesterone-mediated oocyte maturation	6	2.64317	0.0498327	44.5347
KEGG_PATHWAY	rno05320	Autoimmune thyroid disease	5	2.20264	0.0514907	45.6405
KEGG_PATHWAY	rno04530	Tight junction	7	3.0837	0.079183	61.3725
KEGG_PATHWAY	rno04623	Cytosolic DNA-sensing pathway	4	1.76211	0.0890341	65.878
Let-7 Family (Down-regulated)
Category	Term		Count	%	p Value	FDR
KEGG_PATHWAY	rno05200	Pathways in cancer	29	21.4815	4.80313e-15	5.39568e-12
KEGG_PATHWAY	rno05215	Prostate cancer	17	12.5926	1.66151e-13	1.87772e-10
KEGG_PATHWAY	rno05210	Colorectal cancer	14	10.3704	1.47771e-10	1.66955e-07
KEGG_PATHWAY	rno05220	Chronic myeloid leukemia	12	8.88889	1.15399e-08	1.3038e-05
KEGG_PATHWAY	rno05222	Small cell lung cancer	12	8.88889	3.44668e-08	3.89414e-05
KEGG_PATHWAY	rno05213	Endometrial cancer	10	7.40741	5.11194e-08	5.7756e-05
KEGG_PATHWAY	rno05218	Melanoma	11	8.14815	6.31758e-08	7.13776e-05
KEGG_PATHWAY	rno05212	Pancreatic cancer	11	8.14815	6.31758e-08	7.13776e-05
KEGG_PATHWAY	rno05214	Glioma	10	7.40741	2.57539e-07	0.000290974
KEGG_PATHWAY	rno04010	MAPK signaling pathway	18	13.3333	3.39675e-07	0.000383773
KEGG_PATHWAY	rno04350	TGF-beta signaling pathway	11	8.14815	5.33395e-07	0.000602641
KEGG_PATHWAY	rno05219	Bladder cancer	8	5.92593	8.55634e-07	0.000966712
KEGG_PATHWAY	rno05221	Acute myeloid leukemia	9	6.66667	1.39455e-06	0.00157558
KEGG_PATHWAY	rno04210	Apoptosis	10	7.40741	4.54575e-06	0.00513578
KEGG_PATHWAY	rno04012	ErbB signaling pathway	10	7.40741	4.54575e-06	0.00513578
KEGG_PATHWAY	rno04660	T cell receptor signaling pathway	11	8.14815	4.83443e-06	0.00546192
KEGG_PATHWAY	rno04920	Adipocytokine signaling pathway	9	6.66667	6.44266e-06	0.00727883
KEGG_PATHWAY	rno05223	Non-small cell lung cancer	8	5.92593	1.1267e-05	0.012729
KEGG_PATHWAY	rno04060	Cytokine-cytokine receptor interaction	13	9.62963	3.60034e-05	0.04067
KEGG_PATHWAY	rno04630	Jak-STAT signaling pathway	11	8.14815	4.16884e-05	0.0470904
KEGG_PATHWAY	rno04115	p53 signaling pathway	8	5.92593	5.5238e-05	0.0623915
KEGG_PATHWAY	rno04620	Toll-like receptor signaling pathway	9	6.66667	5.7662e-05	0.0651286
KEGG_PATHWAY	rno04520	Adherens junction	8	5.92593	0.000115718	0.130664
KEGG_PATHWAY	rno04650	Natural killer cell mediated cytotoxicity	9	6.66667	0.000122376	0.138177
KEGG_PATHWAY	rno04510	Focal adhesion	12	8.88889	0.00015625	0.176394
KEGG_PATHWAY	rno04062	Chemokine signaling pathway	11	8.14815	0.000237335	0.267819
KEGG_PATHWAY	rno04320	Dorso-ventral axis formation	5	3.7037	0.000295584	0.333451
KEGG_PATHWAY	rno04910	Insulin signaling pathway	9	6.66667	0.000816585	0.918728
KEGG_PATHWAY	rno05332	Graft-versus-host disease	6	4.44444	0.000979301	1.10088
KEGG_PATHWAY	rno05216	Thyroid cancer	5	3.7037	0.00100942	1.13455
KEGG_PATHWAY	rno05330	Allograft rejection	6	4.44444	0.00116824	1.31199
KEGG_PATHWAY	rno04940	Type I diabetes mellitus	6	4.44444	0.00204605	2.28747
KEGG_PATHWAY	rno04621	NOD-like receptor signaling pathway	6	4.44444	0.00236741	2.64239
KEGG_PATHWAY	rno04722	Neurotrophin signaling pathway	8	5.92593	0.00287508	3.20067
KEGG_PATHWAY	rno04110	Cell cycle	8	5.92593	0.00287508	3.20067
KEGG_PATHWAY	rno04810	Regulation of actin cytoskeleton	10	7.40741	0.00420231	4.64647
KEGG_PATHWAY	rno04672	Intestinal immune network for IgA production	5	3.7037	0.00461662	5.09373
KEGG_PATHWAY	rno04662	B cell receptor signaling pathway	6	4.44444	0.00541383	5.949
KEGG_PATHWAY	rno04664	Fc epsilon RI signaling pathway	6	4.44444	0.00572703	6.28308
KEGG_PATHWAY	rno04930	Type II diabetes mellitus	5	3.7037	0.00627029	6.85999
KEGG_PATHWAY	rno04150	mTOR signaling pathway	5	3.7037	0.00827755	8.96362
KEGG_PATHWAY	rno05014	Amyotrophic lateral sclerosis (ALS)	5	3.7037	0.0120121	12.7627
KEGG_PATHWAY	rno04912	GnRH signaling pathway	6	4.44444	0.0137644	14.4948
KEGG_PATHWAY	rno05211	Renal cell carcinoma	5	3.7037	0.020359	20.7367
KEGG_PATHWAY	rno04370	VEGF signaling pathway	5	3.7037	0.0256012	25.399
KEGG_PATHWAY	rno04540	Gap junction	5	3.7037	0.0341963	32.5052
KEGG_PATHWAY	rno04914	Progesterone-mediated oocyte maturation	5	3.7037	0.0427542	38.9622
KEGG_PATHWAY	rno04360	Axon guidance	6	4.44444	0.0433499	39.39
KEGG_PATHWAY	rno05322	Systemic lupus erythematosus	5	3.7037	0.0474482	42.2598
KEGG_PATHWAY	rno05320	Autoimmune thyroid disease	4	2.96296	0.0650553	53.2338
KEGG_PATHWAY	rno04730	Long-term depression	4	2.96296	0.0812482	61.6112
KEGG_PATHWAY	rno05020	Prion diseases	3	2.22222	0.0985105	69.0162
